# Supplementary material for: Do extracellular vesicles have specific target cells?; Extracellular vesicle mediated embryo maternal communication
Source: Front Mol Biosci. 2024 Jul 16;11:1415909. doi: 10.3389/fmolb.2024.1415909 (PMC11286576; doi:10.3389/fmolb.2024.1415909)
Supplement: Supplementary file 1 [file Table1.XLSX]

## Sheet: Supplementary Table 1
Supplementary Table 1. Proteins identified in JAr and HEK EV samples
		Original protein intenisty values JAr EVs			Original protein intenisty values HEK EVs
Protein names	Gene names	LFQ intensity JAr_EVs_R1	LFQ intensity JAr_EVs_R2	LFQ intensity JAr_EVs_R3	LFQ intensity HEK_EVs_R1	LFQ intensity HEK_EVs_R2	LFQ intensity HEK_EVs_R3
Alpha-2-macroglobulin	A2M	5518200000	7.939e+09	5.9072e+09	17116000000	14759000000	18535000000
Tenascin	TNC	21192000	47970000	39448000	13773000000	17068000000	17242000000
Laminin subunit beta-1	LAMB1	4609800000	7.1306e+09	6.9497e+09	996140000	703670000	862540000
Laminin subunit alpha-1	LAMA1	3.0694e+09	3.7092e+09	4.0477e+09	180470000	147920000	150580000
Galectin-3-binding protein	LGALS3BP	299000000	618850000	446980000	16028000000	15526000000	20114000000
Laminin subunit gamma-1	LAMC1	4.1802e+09	5542800000	5.8484e+09	982030000	744650000	846050000
Basement membrane-specific heparan sulfate proteoglycan core protein	HSPG2	1203800000	2823300000	2.9906e+09	229370000	187270000	232050000
Laminin subunit alpha-5	LAMA5	1.6906e+09	3.0832e+09	2657800000	787400000	516540000	662850000
Serum albumin	ALB	1.7114e+09	1.9885e+09	1.0271e+09	10117000000	2285700000	2662200000
Syntenin-1	SDCBP	6.5174e+09	6.6555e+09	6.5815e+09	2.1408e+09	2535900000	2174500000
Programmed cell death 6-interacting protein	PDCD6IP	1360100000	1.4922e+09	1.5445e+09	396080000	500460000	477030000
Isoform 6 of Agrin	AGRN	777610000	1.5726e+09	1.6166e+09	765260000	525910000	685080000
Versican core protein	VCAN	23094000	37784000	32459000	2718000000	3.7072e+09	4569700000
Actin, cytoplasmic 2	ACTG1	1.7307e+09	1.6006e+09	1.7184e+09	1.6376e+09	1.7668e+09	2424400000
Polyubiquitin-C	UBC	4.0105e+09	5453500000	5348300000	2180200000	2896600000	2725000000
Hyaluronan and proteoglycan link protein 1	HAPLN1	2.0096e+09	2385200000	2.0551e+09	24488000	38748000	40145000
Alpha-2-HS-glycoprotein	AHSG	2882000000	1077800000	815520000	4639300000	2294500000	1.9651e+09
Lactadherin	MFGE8	9539800	18541000	13546000	3.5363e+09	4628800000	3.8845e+09
Adiponectin	ADIPOQ	1264700000	1.8092e+09	1.66e+09	3.3485e+09	3.3237e+09	5117200000
EMILIN-2	EMILIN2	64553	31282	31828	1.6081e+09	1.7361e+09	813740000
Heat shock cognate 71 kDa protein	HSPA8	937180000	952620000	1147700000	300110000	410260000	464540000
Alpha-1-antiproteinase	SERPINA1	1.4866e+09	937380000	520040000	4558800000	1.7191e+09	1.494e+09
Inter-alpha-trypsin inhibitor heavy chain H2	ITIH2	294780000	333300000	302800000	1.4747e+09	1338600000	1.4816e+09
Histone H2B	H2BC11	446380000	3.4293e+09	4297400000	1.5769e+09	9990500000	4327800000
Histone H2A type 2-C	HIST2H2AC	299430000	1.957e+09	3.0977e+09	1.5781e+09	6.8453e+09	4.2083e+09
Histone H4	H4C1	165780000	1250300000	1.7873e+09	606550000	3.6079e+09	1.9237e+09
Isoform 4 of Sodium/potassium-transporting ATPase subunit alpha-1	ATP1A1	635900000	575550000	629390000	537800000	557980000	684340000
Hemoglobin fetal subunit beta	LOC107131172	1.0576e+09	664900000	664010000	2198000000	2.05e+09	747710000
Heat shock 70 kDa protein 1B	HSPA1B	112730000	78924000	108280000	681680000	913610000	1208100000
Clathrin heavy chain 1	CLTC	544960000	607820000	756740000	113900000	158510000	74492000
Uncharacterized protein	LOC506828	167370000	239490000	193800000	687180000	537410000	696480000
Prostaglandin F2 receptor negative regulator	PTGFRN	254910000	259100000	273930000	466620000	686050000	593490000
Isoform 2 of 4F2 cell-surface antigen heavy chain	SLC3A2	1258400000	898520000	988360000	459770000	482880000	538750000
von Willebrand factor A domain-containing protein 1	VWA1	655500000	1.4847e+09	1.5874e+09	48189000	42870000	44076000
Tetraspanin	CD9	3.2643e+09	4.2554e+09	3.5149e+09	572770000	633120000	560970000
Nidogen-1	NID1	5248200	11647000	12075000	1120800000	813550000	884310000
Fibulin-2	FBLN2	942960000	855290000	864180000	84229	0	155880
Histone H3.2	HIST2H3D	223940000	1.8585e+09	2.98e+09	986330000	4.2844e+09	2833300000
Solute carrier family 2, facilitated glucose transporter member 3	SLC2A3	2422500000	2.132e+09	2.0265e+09	3717500	5782100	8180700
Keratin, type II cytoskeletal 1	KRT1	329740000	424890000	273170000	490450000	528680000	751130000
Hyaluronan and proteoglycan link protein 3	HAPLN3	522980000	480520000	443910000	1111500000	2560700000	3.7865e+09
Serotransferrin	TF	147410000	278720000	143740000	1179100000	298770000	355970000
Tubulointerstitial nephritis antigen-like	TINAGL1	539890000	1.4682e+09	1325700000	0	221750	103320
Hemoglobin subunit alpha	HBA	945690000	431960000	526370000	1.6638e+09	2225900000	854510000
Glyceraldehyde-3-phosphate dehydrogenase	GAPDH	1220300000	729780000	823940000	381070000	385740000	453490000
Alkaline phosphatase, germ cell type	ALPG	863940000	798960000	1135700000	62117	40590	89188
Galectin-3-binding protein	LGALS3BP	366230000	523250000	462960000	685350000	707970000	895080000
Integrin beta-1	ITGB1	617500000	728430000	765010000	174200000	181260000	190670000
Keratin, type I cytoskeletal 10	KRT10	339870000	382390000	250370000	250300000	436910000	840840000
Alpha-enolase	ENO1	362200000	316580000	332690000	219920000	235320000	310090000
Apolipoprotein B	APOB	84910000	63857000	49819000	197790000	158290000	30873000
C-X-C motif chemokine	PPBP	27502000	68788000	59093000	2744200000	2587900000	2.995e+09
Ezrin	EZR	446710000	434800000	571250000	180650000	233770000	294970000
Solute carrier family 2, facilitated glucose transporter member 1	SLC2A1	974090000	890770000	908510000	28911000	40984000	46571000
Collagen alpha-1(IV) chain	COL4A1	89944000	78564000	96350000	1.5534e+09	1338100000	1440500000
Cell surface hyaluronidase	CEMIP2	233250000	278990000	291540000	99211	75728	269680
Immunoglobulin superfamily member 8	IGSF8	318640000	316520000	331400000	153540000	170690000	156790000
Isoform Alpha-6X1B of Integrin alpha-6	ITGA6	305610000	380470000	373220000	24998000	27577000	28011000
Heat shock protein HSP 90-alpha	HSP90AA1	369260000	231580000	254340000	123650000	131380000	152600000
Isoform 2 of Nidogen-2	NID2	0	0	205100	98180000	688680000	711190000
Fatty acid synthase	FASN	233450000	88149000	108840000	69526000	71897000	60930000
Isoform 2 of Mucin-1	MUC1	2586200000	522320000	3.1594e+09	4305700	0	0
Isoform 2 of Basigin	BSG	705610000	745600000	661430000	463800000	653790000	748000000
Annexin A2	ANXA2	753450000	509880000	562320000	182650000	231190000	267610000
Elongation factor 1-alpha 1	EEF1A1	504250000	309520000	357520000	549730000	497130000	601940000
Tubulin beta-4B chain	TUBB4B	455810000	330590000	348180000	332390000	349780000	338680000
Tenascin C	TNC	1.5814e+09	1.8122e+09	2.0202e+09	2.915e+09	3.0787e+09	3.7417e+09
Choline transporter-like protein 2	SLC44A2	442500000	463670000	437870000	1723700	2601500	2070400
Laminin subunit alpha-4	LAMA4	80848	169770	547860	317420000	247130000	373740000
CD81 antigen	CD81	928310000	712830000	745950000	1323900000	1222300000	1.5561e+09
Transferrin receptor protein 1	TFRC	205540000	269410000	285320000	25538000	29991000	30037000
Prolow-density lipoprotein receptor-related protein 1	LRP1	141910000	173720000	151020000	41900000	38335000	45222000
Transitional endoplasmic reticulum ATPase	VCP	299180000	135860000	159910000	55661000	58641000	39833000
GREB1 like retinoic acid receptor coactivator	GREB1L	1445600000	1.7696e+09	2.0138e+09	1.6814e+09	2786700000	4.2313e+09
Integrin alpha-5	ITGA5	388150000	370350000	401100000	10590000	11644000	9880100
Isoform 2 of Filamin-B	FLNB	158170000	69153000	83085000	4275600	5925100	2583900
Tubulin alpha chain	TUBA4A	303750000	212990000	225690000	327500000	284690000	278750000
Collagen alpha-2(IV) chain	COL4A2	83293000	35892000	50855000	892940000	922290000	917820000
Disintegrin and metalloproteinase domain-containing protein 10	ADAM10	366490000	381700000	397440000	86279000	121580000	103760000
Apolipoprotein A-I	APOA1	297630000	160730000	147000000	515330000	362710000	148950000
14-3-3 protein epsilon	YWHAE	186780000	181480000	183060000	507000000	570240000	629290000
Sodium/potassium-transporting ATPase subunit beta-3	ATP1B3	546440000	432950000	495920000	456550000	403660000	473200000
Catenin alpha-1	CTNNA1	252780000	204440000	237320000	30035000	30393000	32683000
Isoform 2 of Immunoglobulin superfamily member 3	IGSF3	166030000	177630000	175530000	30228000	36740000	35836000
Complement C3	C3	106360000	84439000	74497000	268760000	146870000	92629000
Low-density lipoprotein receptor-related protein 2	LRP2	136250000	226710000	193770000	6556500	7329300	8805900
Neutral amino acid transporter B(0)	SLC1A5	579420000	485510000	469770000	507270000	602670000	774620000
Basal cell adhesion molecule	BCAM	272940000	473190000	379750000	70598	717720	0
Pyruvate kinase PKM	PKM	174150000	99716000	116300000	116520000	114210000	128890000
Fructose-bisphosphate aldolase A	ALDOA	223110000	182950000	199350000	144560000	159080000	210330000
Keratin, type I cytoskeletal 9	KRT9	156630000	162040000	110620000	315720000	212630000	246580000
Laminin subunit beta 1	LAMB1	1107000000	2.0691e+09	1.6616e+09	347960000	902850000	744410000
Junctional adhesion molecule A	F11R	446170000	518100000	554500000	34783000	39217000	45421000
Tumor susceptibility gene 101 protein	TSG101	263010000	271480000	287070000	75806000	102610000	96348000
Inter-alpha-trypsin inhibitor heavy chain H3	ITIH3	66495000	79153000	72584000	285410000	262600000	204600000
Ras-related protein Rap-1b	RAP1B	570130000	555530000	547350000	431000000	587570000	496530000
Isoform 4 of Tenascin	TNC	0	0	0	3.726e+09	2605800000	3.1442e+09
Isoform Beta-4D of Integrin beta-4	ITGB4	199900000	165890000	44908000	211740	29207	71805
Phospholipid-transporting ATPase ABCA1	ABCA1	119120000	166500000	172980000	0	215360	0
Fibronectin	FN1	40466000	35394000	43669000	155850000	139040000	137540000
Peptidyl-prolyl cis-trans isomerase A	PPIA	315980000	271050000	326780000	283960000	311300000	329510000
Epithelial cell adhesion molecule	EPCAM	415310000	406260000	444040000	0	0	0
Elongation factor 2	EEF2	146820000	83573000	98873000	117950000	128780000	146760000
Claudin-6	CLDN6	1.8358e+09	1.9139e+09	2215100000	0	811200	0
L-lactate dehydrogenase	LDHB	284110000	212000000	233330000	150160000	153070000	186950000
Monocarboxylate transporter 1	SLC16A1	435330000	262400000	386740000	337660000	442550000	629190000
Isoform 3 of Collagen alpha-1(XVIII) chain	COL18A1	0	372300	0	372970000	384390000	459040000
T-complex protein 1 subunit theta	CCT8	155960000	95980000	127040000	244290000	362750000	271480000
Guanine nucleotide-binding protein G(I)/G(S)/G(T) subunit beta-1	GNB1	208660000	187460000	222020000	573250000	540410000	625950000
Catenin beta-1	CTNNB1	168710000	129420000	152910000	18981000	22454000	24935000
Major vault protein	MVP	179080000	98962000	117210000	0	0	0
T-complex protein 1 subunit beta	CCT2	92268000	61230000	70870000	131300000	182740000	137320000
Keratin, type II cytoskeletal 2 epidermal	KRT2	114410000	82446000	61082000	95721000	105320000	216110000
Antithrombin-III	SERPINC1	91216000	113050000	93326000	266420000	148770000	101680000
Histone H1.2	H1-2	5159600	61885000	98811000	49664000	1400900000	789830000
Alpha-actinin-4	ACTN4	205660000	127160000	135120000	63436000	56456000	57938000
Heat shock protein HSP 90-beta	HSP90AB1	171900000	99654000	118560000	111180000	131690000	144920000
von Willebrand factor	VWF	58004000	75571000	71230000	75101000	69976000	61607000
Actin, alpha cardiac muscle 1	ACTC1	985690000	1215500000	1353300000	932340000	761330000	1.5407e+09
Isoform 4 of IST1 homolog	IST1	109870000	103290000	144500000	186580000	241660000	275730000
Complement component C9	C9	619420000	284760000	407660000	23619000	21004000	4266600
Peroxiredoxin-1	PRDX1	249240000	171780000	177760000	180150000	210350000	224960000
Lysosome-associated membrane glycoprotein 1	LAMP1	1.0236e+09	1.0341e+09	1220900000	274180000	568110000	440150000
Protocadherin Fat 2	FAT2	77106000	104230000	70454000	408640	0	111380
FRAS1-related extracellular matrix protein 2	FREM2	89668000	119300000	81302000	3609900	3919800	5139000
Liprin-alpha-1 (Fragment)	PPFIA1	997620000	1.0226e+09	893430000	1173600000	1321400000	1.909e+09
T-complex protein 1 subunit epsilon	CCT5	66641000	43658000	51890000	109890000	163120000	115860000
Myristoylated alanine-rich C-kinase substrate	MARCKS	0	0	0	348540000	417290000	543280000
Exportin-2	CSE1L	1282700000	480200000	801460000	212510000	914560000	4890900000
Guanine nucleotide-binding protein G(i) subunit alpha	GNAI3	177210000	156960000	143220000	340500000	309650000	344010000
Prothrombin	F2	112470000	81741000	87538000	476040000	416610000	153220000
Calmodulin-2	CALM2	239610000	246780000	287900000	236760000	276740000	331090000
Vacuolar protein sorting-associated protein 28 homolog	VPS28	320270000	337690000	347500000	106810000	119470000	91781000
T-complex protein 1 subunit gamma	CCT3	67214000	45332000	53612000	129330000	174150000	119940000
Teneurin-3	TENM3	76086000	82710000	83622000	36275000	21923000	16394000
Isoform 3 of Amyloid-like protein 2	APLP2	181320000	217430000	199450000	102760000	61300000	65115000
T-complex protein 1 subunit delta	CCT4	91268000	59976000	71406000	140160000	196410000	156390000
Slit homolog 2 protein	SLIT2	72283000	620900	13971000	581790000	64696000	1.6059e+09
Isoform 4 of Guanine nucleotide-binding protein G(s) subunit alpha isoforms short	GNAS	247450000	217970000	258370000	661150000	634160000	747450000
Cofilin-1	CFL1	174300000	155370000	180170000	126250000	142070000	183950000
T-complex protein 1 subunit alpha	TCP1	66795000	38655000	46232000	114990000	153990000	113370000
Na(+)/H(+) exchange regulatory cofactor NHE-RF1	SLC9A3R1	129660000	152660000	163670000	7115600	4785300	14511000
Myosin-9	MYH9	70017000	51663000	64465000	55441000	53102000	33464000
14-3-3 protein zeta/delta	YWHAZ	122620000	120800000	149430000	155060000	176650000	178990000
T-complex protein 1 subunit zeta	CCT6A	87038000	59368000	73519000	151760000	194160000	153910000
Isoform 1A of Catenin delta-1	CTNND1	156090000	149570000	164420000	38213000	42598000	49157000
Phosphoglycerate kinase 1	PGK1	194420000	120320000	133720000	91398000	94993000	103370000
Ras GTPase-activating-like protein IQGAP1	IQGAP1	84803000	75732000	88807000	24489000	24911000	34886000
Complement decay-accelerating factor (Fragment)	CD55	273040000	332850000	331380000	62948000	77822000	94594000
Syndecan-4	SDC4	227280000	452780000	474640000	53856000	39435000	62410000
Ras-related C3 botulinum toxin substrate 1	RAC1	226190000	191570000	259240000	238280000	239020000	251160000
Transforming protein RhoA	RHOA	173050000	144910000	199230000	199260000	212580000	257590000
Vitronectin	VTN	96362000	93731000	117530000	378980000	303900000	152090000
Ras-related protein Rab-7a	RAB7A	215510000	208850000	217380000	104740000	106220000	133450000
Aggrecan core protein	ACAN	109790000	160020000	170550000	237470000	319600000	356400000
Fibulin-1	FBLN1	133280000	227340000	105070000	169880000	221330000	272390000
Junction plakoglobin	JUP	158890000	146440000	149940000	84275000	68547000	81554000
Band 4.1-like protein 2	EPB41L2	5587300	3212700	9039700	105540000	97286000	109450000
Lysyl oxidase homolog 2	LOXL2	102240000	217070000	181800000	54192000	77455000	71308000
Apolipoprotein E	APOE	280990000	171930000	157740000	24982000	28471000	4096900
Erythrocyte band 7 integral membrane protein	STOM	108480000	117200000	130240000	123460000	151300000	151790000
Disco-interacting protein 2 homolog B	DIP2B	35836000	38970000	44027000	73251000	86428000	74889000
Laminin subunit beta-2	LAMB2	62753000	39826000	38537000	72755000	56508000	61161000
Uncharacterized protein	IGK	135710000	180730000	185110000	232800000	257560000	307790000
T-complex protein 1 subunit eta	CCT7	100710000	63514000	76747000	138710000	203940000	144410000
Collagen alpha-1(II) chain	COL2A1	546790	2074400	465130	339840000	477870000	237760000
Plasma membrane calcium-transporting ATPase 4	ATP2B4	50950000	38273000	42933000	49872000	55849000	64447000
CD63 antigen	CD63	442820000	563330000	543770000	75436000	127570000	94425000
Vacuolar protein sorting-associated protein 4B	VPS4B	93156000	95460000	105740000	99459000	125050000	136950000
Pentraxin-related protein PTX3	PTX3	69418000	96377000	93531000	160070000	196660000	181180000
Brain acid soluble protein 1	BASP1	48446000	49289000	60881000	135420000	193770000	242510000
Isoform 2 of Receptor-type tyrosine-protein phosphatase F	PTPRF	46302000	68916000	48778000	57246000	71854000	78873000
CD2-associated protein	CD2AP	87943000	69652000	83171000	36663000	46076000	56696000
Synaptosomal-associated protein 23	SNAP23	127200000	112690000	94769000	125130000	130690000	162800000
Cell division control protein 42 homolog	CDC42	219090000	184810000	195220000	111830000	100810000	131890000
Matrix metalloproteinase-14	MMP14	163990000	182830000	185530000	0	0	0
Aspartate carbamoyltransferase	CAD	35190000	15738000	17626000	90603000	116680000	77429000
Complement C5a anaphylatoxin	C5	142250000	77303000	79515000	24395000	5936200	1079500
Alpha-fetoprotein	AFP	51835000	75724000	39511000	298220000	75285000	85208000
Profilin-1	PFN1	128670000	103360000	112620000	149420000	150720000	173980000
Tripeptidyl-peptidase 2	TPP2	26168000	61829000	81263000	34888000	51848000	17907000
Large neutral amino acids transporter small subunit 1	SLC7A5	256750000	216840000	262040000	88978000	101030000	143360000
Collagen alpha-1(XII) chain	COL12A1	54640000	45282000	50312000	223060	354030	302080
Huntingtin-interacting protein 1-related protein	HIP1R	12509000	0	17242000	323780000	420130000	4.2533e+09
Fetuin-B	FETUB	109670000	121980000	82427000	481770000	182350000	184260000
Isoform 3 of Integrin alpha-V	ITGAV	60043000	68163000	68562000	33430000	33781000	33301000
Tetraspanin-6	TSPAN6	489360000	514180000	506470000	162610000	215950000	191610000
Nucleoside diphosphate kinase	NME1-NME2	147960000	124840000	141580000	171230000	169890000	204940000
Fibrillin-2	FBN2	118990	359650	0	97217000	123010000	53304000
Proteasome subunit alpha type-1	PSMA1	140400000	71828000	76993000	61617000	77748000	79010000
Folate receptor alpha	FOLR1	303490000	177840000	279440000	0	0	0
Adhesion G-protein coupled receptor G1	ADGRG1	182700000	201860000	171510000	269500	211710	185070
Isoform 2 of Syntenin-1	SDCBP	365750000	294230000	309440000	71265000	124220000	100300000
Dystroglycan	DAG1	79960000	116570000	100920000	4357200	2076100	2640900
Radixin	RDX	53921000	64016000	82696000	44983000	59067000	76902000
Isoform 2 of Triosephosphate isomerase	TPI1	59071000	58921000	68284000	46421000	60732000	66926000
Protein ERGIC-53	LMAN1	209240000	152480000	124160000	3811500	5006900	2577000
Charged multivesicular body protein 2a	CHMP2A	88873000	91519000	123350000	176120000	215310000	250680000
Clusterin	CLU	56440000	69014000	57258000	274870000	219900000	90424000
Tetraspanin-9 (Fragment)	TSPAN9	409400000	365060000	374670000	139830000	126080000	141530000
Ras-related protein Rab-5C	RAB5C	192240000	185780000	195230000	116180000	101040000	120080000
Zinc finger protein 224	ZNF224	0	0	0	0	0	0
Isoform 2 of Myelin protein zero-like protein 1	MPZL1	153770000	145820000	210160000	48585000	66795000	85109000
Isoform 1 of Fibronectin	FN1	16427000	14272000	17508000	112750000	96045000	87329000
Chromosome 6 open reading frame 55, isoform CRA_b	VTA1	77564000	75692000	98659000	194600000	248050000	244500000
Programmed cell death protein 6	PDCD6	147310000	106990000	138760000	89886000	99932000	88464000
Isoform LAMP-2B of Lysosome-associated membrane glycoprotein 2	LAMP2	205830000	194810000	190960000	12743000	23483000	25400000
BRO1 domain-containing protein BROX	BROX	116500000	112240000	141010000	92137000	114050000	129850000
Creatine kinase B-type	CKB	0	3095300	0	315910000	317740000	392220000
Isoform 3 of L-lactate dehydrogenase A chain	LDHA	153640000	95286000	95014000	104160000	116290000	144540000
Tubulin alpha-1B chain	TUBA1B	197740000	147970000	199350000	197410000	172530000	225140000
Phospholipid scramblase	PLSCR1	320850000	326490000	387420000	49876000	43921000	56679000
CD276 antigen	CD276	148190000	163470000	132570000	66313000	69988000	80458000
Versican core protein	VCAN	56871000	103560000	81290000	162660000	227970000	274140000
Vacuolar protein sorting-associated protein 37C	VPS37C	181030000	193440000	279500000	31027000	44351000	41021000
Annexin A5	ANXA5	53248000	33048000	35244000	113000000	162880000	119970000
RAB1A, member RAS oncogene family	RAB1A	227580000	192040000	188510000	127150000	135250000	126060000
Tyrosine-protein kinase Lyn	LYN	86827000	78783000	86765000	88804000	93351000	95220000
Charged multivesicular body protein 4b	CHMP4B	101370000	85262000	100620000	78622000	103790000	107900000
Kinesin-like protein KIF23	KIF23	31510000	40871000	38703000	69364000	85996000	125120000
Collagen alpha-1(V) chain	COL5A1	22010000	21966000	30871000	309280000	236700000	251180000
DnaJ homolog subfamily A member 1	DNAJA1	107780000	89741000	109380000	89553000	102470000	118400000
Multivesicular body subunit 12A	MVB12A	122190000	165290000	133330000	27977000	26133000	26541000
Vacuolar protein sorting-associated protein 4A	VPS4A	31852000	30498000	40580000	112080000	132330000	161100000
Vitamin D-binding protein	GC	136840000	113500000	76090000	566020000	164850000	107620000
Histone H2B	H2BC18	38795000	248510000	350990000	90026000	1175600000	425050000
NRAS protein	NRAS	123100000	110030000	119700000	198930000	183740000	182660000
Inter-alpha-trypsin inhibitor heavy chain H1	ITIH1	35634000	46600000	36011000	142100000	137420000	97969000
Transferrin receptor	TFRC	38871000	50006000	47480000	121230000	154740000	103920000
Integrin beta-5	ITGB5	84524000	122330000	129840000	5696400	12075000	12091000
60S ribosomal protein L4	RPL4	47542000	54399000	105740000	58992000	127670000	112840000
Alpha-2-antiplasmin	SERPINF2	49055000	48341000	39408000	152730000	86919000	73647000
EH domain-containing protein 4	EHD4	66684000	56550000	60697000	28106000	28388000	34645000
Prominin-2	PROM2	82489000	130510000	134600000	0	0	0
Charged multivesicular body protein 5	CHMP5	65020000	56186000	70995000	113780000	126910000	170900000
Ras-related protein Ral-A	RALA	170370000	146500000	183160000	153350000	151150000	226930000
Guanine nucleotide-binding protein G(I)/G(S)/G(T) subunit beta-2	GNB2	101930000	65972000	86987000	148760000	161600000	208130000
Annexin A6	ANXA6	77604000	33798000	38501000	55515000	68228000	59735000
Toll-interacting protein	TOLLIP	403880000	457960000	464040000	183610000	223340000	252960000
Ras-related protein Rap-2c	RAP2C	182960000	194210000	170100000	81826000	98617000	87923000
MARCKS-related protein	MARCKSL1	31107000	24905000	33867000	227640000	247200000	361000000
Haptoglobin	HP	55079000	63355000	66642000	112680000	142860000	97594000
Gap junction alpha-1 protein	GJA1	15286000	13183000	16815000	195730000	295270000	619300000
Fibulin-1	FBLN1	28509000	32999000	24194000	229420000	219300000	342390000
Spectrin alpha chain, non-erythrocytic 1	SPTAN1	39378000	11965000	18088000	22449000	38176000	12332000
Chloride intracellular channel protein 3	CLIC3	82504000	87191000	111070000	559170	273710	0
Desmoglein-2	DSG2	66840000	69509000	75113000	46718000	46657000	55275000
Serpin A3-7	SERPINA3-7	63107000	95150000	52059000	475850000	117660000	145370000
Charged multivesicular body protein 1b	CHMP1B	97926000	116770000	139130000	144710000	205540000	206100000
Spectrin beta chain, non-erythrocytic 1	SPTBN1	46843000	11670000	20377000	25448000	40928000	14128000
Plastin-2	LCP1	117520000	91393000	95289000	12116000	13120000	33561000
Tubulin beta chain	TUBB	128010000	103660000	98933000	135140000	125260000	135770000
Protein sidekick-1	SDK1	56276000	66427000	39686000	1626700	1339200	1741900
Carbonic anhydrase 12	CA12	278920000	219520000	308990000	0	0	1424300
RAB35 protein	RAB35	49088000	54611000	56223000	78267000	77183000	90763000
Thioredoxin	TXN	52635000	41631000	49973000	218460000	215880000	290610000
Tetraspanin-4 (Fragment)	TSPAN4	540940000	1.0601e+09	437100000	39635000	9747600	20443000
Tubulin beta chain	TUBB1	44716000	57344000	47549000	143620000	132470000	79513000
Ras-related protein Rab-11A	RAB11A	141580000	131730000	111600000	117430000	111340000	96405000
Proteasome subunit alpha type-7	PSMA7	111010000	62935000	75167000	67021000	73513000	92247000
Uncharacterized protein	LOC617709	539380000	764370000	1084900000	0	0	0
Proteasome subunit alpha type-6	PSMA6	142290000	81840000	93834000	76831000	81557000	100710000
Adenosylhomocysteinase	AHCY	88694000	54843000	59923000	65089000	70986000	54933000
Isoform 2 of Pannexin-1	PANX1	472550000	866200000	829970000	94667000	65610000	90611000
Isoform 2 of Alpha-actinin-1	ACTN1	94207000	47941000	47288000	11569000	14631000	17537000
Isoform 2 of Band 4.1-like protein 3	EPB41L3	14853000	11412000	16585000	45541000	53711000	60394000
Sodium-dependent multivitamin transporter	SLC5A6	186920000	191960000	202590000	5024400	2674800	10180000
Heparan sulfate proteoglycan 2	HSPG2	185110000	305040000	267350000	313040000	336760000	521200000
Proteasome subunit alpha type-2	PSMA2	129680000	68078000	77172000	66035000	70706000	89044000
Filamin A	FLNA	21571000	12775000	19870000	36968000	45479000	23656000
ADP-ribosylation factor 3	ARF3	141140000	109170000	125060000	144010000	140960000	173210000
Neuroblast differentiation-associated protein AHNAK	AHNAK	110410000	72296000	64040000	23441000	25598000	30361000
Tetraspanin	TSPAN14	194420000	217220000	221400000	33006000	35824000	31405000
Protein S100-A10	S100A10	265450000	215900000	217630000	44428000	101890000	128010000
Suppressyn	ERVH48-1	361640000	252040000	296770000	0	1856300	0
Guanine nucleotide-binding protein subunit alpha-11	GNA11	34533000	31746000	29212000	99225000	101460000	123160000
Eukaryotic initiation factor 4A-I	EIF4A1	50808000	33891000	36722000	67108000	63009000	70789000
Isoform 2 of Proteasome subunit alpha type-3	PSMA3	107230000	63687000	58432000	55250000	53421000	61641000
Proteasome subunit alpha type-5	PSMA5	148600000	83388000	80420000	93133000	78731000	95595000
Cadherin-1	CDH1	227890000	227270000	238360000	0	0	0
Endoglin	ENG	157200000	130590000	132620000	0	0	0
Unconventional myosin-Id	MYO1D	1782400	1530700	1630300	62465000	17385000	125140000
Protein XRP2	RP2	122310000	98459000	112020000	55710000	68363000	78715000
ATP-citrate synthase	ACLY	42442000	20253000	23176000	37339000	37316000	34998000
Fibrinogen alpha chain	FGA	45752000	39145000	44758000	71880000	62160000	48899000
Ras-related protein Rab-14	RAB14	98473000	80756000	83152000	40702000	47095000	46778000
Protein AMBP	KIF12	48360000	61446000	41446000	170780000	131820000	133110000
Equilibrative nucleoside transporter 1	SLC29A1	240610000	197180000	176440000	25003000	36318000	53712000
Acid sphingomyelinase-like phosphodiesterase 3b	SMPDL3B	60111000	65259000	73051000	20788000	16895000	19318000
Inter-alpha-trypsin inhibitor heavy chain H4	ITIH4	31710000	23963000	16599000	90883000	56405000	38974000
Protein lin-7 homolog C	LIN7C	104700000	80968000	92840000	193800000	224490000	284560000
Vacuolar protein sorting-associated protein 37B	VPS37B	100840000	105510000	100570000	60085000	66081000	58597000
Sodium-dependent phosphate transporter 2	SLC20A2	132970000	105360000	43245000	378150	123210	103670
Proteasome subunit beta type-5	PSMB5	91957000	50549000	57527000	48997000	61476000	67676000
Tyrosine-protein kinase Yes	YES1	52272000	57661000	59641000	51726000	54513000	65292000
Plastin-3	PLS3	29429000	28603000	34682000	43934000	43984000	87614000
Isoform 2 of Hemicentin-1	HMCN1	1832300	2544600	3616200	46729000	45434000	28761000
GTP-binding nuclear protein Ran	RAN	105860000	69658000	76021000	91754000	91501000	74709000
Isoform 2 of Ras-related protein Rab-6A	RAB6A	307750000	195770000	202780000	94364000	109060000	137970000
Proteasome subunit beta type-1	PSMB1	132000000	65093000	65200000	85491000	83205000	59551000
Transthyretin	TTR	50806000	68406000	48277000	296640000	102290000	125260000
60S ribosomal protein L3	RPL3	41326000	40250000	68089000	36809000	90531000	73121000
Histone H3	H3-2	26660000	160090000	263600000	111550000	834520000	424820000
Glutathione S-transferase P	GSTP1	141550000	111930000	135240000	73992000	72350000	98054000
Arrestin domain-containing protein 1	ARRDC1	58827000	77724000	83100000	61570000	68768000	53915000
Copine-8	CPNE8	17256000	14123000	17322000	88680000	113920000	112700000
Myosin light polypeptide 6	MYL6	220140000	177020000	175740000	68021000	87847000	101290000
Coagulation factor V	F5	21364000	15274000	14225000	71948000	71724000	20040000
Isoform CNPI of 2,3-cyclic-nucleotide 3-phosphodiesterase	CNP	26212000	22744000	29533000	126270000	133450000	152360000
Serpin A3-2	SERPINA3-2	29837000	49353000	18836000	238360000	64330000	69592000
Isoform 2 of Mitogen-activated protein kinase kinase kinase kinase 4	MAP4K4	29499000	29838000	36044000	67400000	74770000	77305000
D-3-phosphoglycerate dehydrogenase	PHGDH	74938000	44605000	44218000	41520000	42184000	44908000
Isoform Short of 14-3-3 protein beta/alpha	YWHAB	75360000	68654000	88066000	106890000	125960000	176830000
Myoferlin	MYOF	32125000	27441000	27832000	0	0	0
Isoform 2 of EGF-like repeat and discoidin I-like domain-containing protein 3	EDIL3	0	0	0	68518000	92600000	70860000
Unconventional myosin-Ib	MYO1B	26944000	30884000	33173000	24517000	20826000	32429000
Semaphorin-4C	SEMA4C	61302000	64408000	58354000	0	0	0
Isoform LMW of Kininogen-2	KNG2	384270000	173880000	107540000	989490000	132860000	155460000
Centrosomal protein of 55 kDa	CEP55	2415100	5493000	5268100	51024000	70804000	109610000
40S ribosomal protein S8	RPS8	29593000	35501000	59382000	31754000	82172000	80168000
Rab GDP dissociation inhibitor beta	GDI2	39266000	36139000	37224000	48619000	50506000	65704000
Phospholipid transfer protein	PLTP	205250000	140460000	43265000	854010	753200	601190
Tyrosine-protein kinase Fyn	FYN	268370000	233480000	220440000	242310000	256950000	306600000
Complement component C7	C7	92638000	41502000	22080000	1112400	195580	95687
Rac GTPase-activating protein 1	RACGAP1	22063000	28071000	30853000	48762000	61116000	88635000
NID1 protein	NID1	26912000	59062000	67873000	17295000	14237000	12393000
Isoform 2 of Glycerophosphoinositol inositolphosphodiesterase GDPD2	GDPD2	95019000	109070000	125860000	0	0	0
Eukaryotic translation initiation factor 5A-1	EIF5A	56525000	47111000	49900000	148510000	140750000	213060000
RAB10 protein	RAB10	91213000	81701000	87873000	97617000	95358000	142660000
Alpha-2-macroglobulin	A2M	144950000	337570000	215530000	456110000	132430000	577160000
Collagen alpha-1(VI) chain	COL6A1	22888000	21574000	18930000	152830000	86910000	69704000
FGG protein	FGG	82878000	67018000	76999000	109600000	86690000	60785000
Monocarboxylate transporter 4	SLC16A3	126880000	137280000	137860000	0	0	0
Epidermal growth factor receptor	EGFR	67696000	59895000	50671000	14120000	11780000	14195000
Lipolysis-stimulated lipoprotein receptor	LSR	57495000	44990000	62898000	20472000	30035000	34947000
Disintegrin and metalloproteinase domain-containing protein 9	ADAM9	69881000	55157000	67282000	3220700	6409600	6149500
Collagen type VI alpha 3 chain	COL6A3	12930000	12340000	13281000	35267000	33246000	22336000
Prostasin	PRSS8	131800000	137090000	140580000	0	0	0
Glycoprotein Ib platelet subunit alpha	GP1BA	21635000	26327000	26039000	87168000	84315000	109820000
Isoform 2 of AP-2 complex subunit beta	AP2B1	155820000	115230000	137270000	73376000	91406000	95172000
DnaJ homolog subfamily A member 2	DNAJA2	54799000	47617000	61125000	24467000	38281000	46996000
Proteasome subunit alpha type-4	PSMA4	96614000	60383000	56826000	56733000	64406000	74952000
Isoform 2 of Palmitoyltransferase ZDHHC5	ZDHHC5	53238000	51276000	52836000	24673000	28274000	27465000
Isoform 2 of Keratin, type II cytoskeletal 8	KRT8	199210000	42048000	38685000	0	22629000	8059400
Guanine nucleotide-binding protein G(I)/G(S)/G(O) subunit gamma-5	GNG5	80456000	70493000	96649000	158050000	120900000	146920000
Plexin-B2	PLXNB2	13836000	13759000	14985000	31352000	33055000	40919000
Isoform 5 of Disks large homolog 1	DLG1	24704000	17928000	21249000	27093000	33400000	51227000
Chloride intracellular channel protein 1	CLIC1	52462000	49801000	61791000	32170000	28989000	41000000
Moesin	MSN	0	112050	117200	67953000	82491000	117160000
Complement factor properdin	CFP	42617000	86174000	90015000	83390000	51767000	66111000
Proteasome subunit beta type-7	PSMB7	162960000	75175000	78738000	60833000	64187000	101010000
Fibrinogen beta chain	FGB	38850000	32346000	34688000	63823000	32095000	27984000
Heat shock 70 kDa protein 6	HSPA6	201420000	292910000	201400000	184230000	262510000	453270000
Annexin A11	ANXA11	35859000	29294000	28255000	57704000	59115000	48948000
Collagen alpha-1(II) chain	COL2A1	23587000	38829000	36056000	318540000	159290000	135680000
Uncharacterized protein	LOC107131209	23455000	26412000	16483000	76280000	52889000	28954000
Isoform LMW of Kininogen-1	KNG1	37111000	25188000	15871000	118770000	44832000	31281000
Histone H2A	H2AZ2	19414000	169880000	179740000	37523000	223180000	83253000
Fascin	FSCN1	55828000	57782000	57223000	44687000	50328000	72127000
Thrombospondin-1	THBS1	41530000	36656000	32458000	48566000	35791000	17193000
Multifunctional protein ADE2	PAICS	70669000	30477000	35166000	31965000	36567000	39205000
Talin-1	TLN1	21291000	14516000	15798000	33161000	37088000	25724000
Stress-induced-phosphoprotein 1	STIP1	33261000	23661000	27543000	19209000	25756000	34444000
Serpin family D member 1	SERPIND1	48539000	27539000	25595000	99762000	63684000	48955000
40S ribosomal protein S4	RPS4	41796000	24561000	40186000	28447000	44196000	44778000
Hyaluronan and proteoglycan link protein 1	HAPLN1	74050000	100380000	95870000	110960000	159830000	164870000
Integrin alpha-1	ITGA1	52049000	56101000	53177000	17850000	21151000	17225000
Core histone macro-H2A	MACROH2A1	12043000	74242000	91736000	28885000	134600000	76690000
Mannose-binding protein C	MBL	41966000	71778000	49805000	106200000	96821000	88063000
Angiotensinogen	AGT	52560000	16120000	17115000	74518000	42606000	27553000
Syntaxin-binding protein 3	STXBP3	16890000	14607000	17356000	75650000	79266000	100720000
Nucleosome assembly protein 1-like 1	NAP1L1	108950000	83429000	91298000	59624000	77299000	57779000
Isoform Non-brain of Clathrin light chain A	CLTA	68729000	87888000	135290000	8613500	23767000	5537000
Unconventional myosin-Ic	MYO1C	1088500	591880	1318100	53455000	41128000	58822000
X-ray repair cross-complementing protein 5	XRCC5	31022000	31128000	42457000	14209000	26467000	25617000
Potassium-transporting ATPase alpha chain 2	ATP12A	242110000	211940000	273870000	245950000	236380000	297610000
60S ribosomal protein L6	RPL6	29226000	32495000	60613000	32255000	64949000	68362000
Isoform 3 of 60S ribosomal protein L17	RPL17	40123000	48718000	77281000	44286000	86190000	81613000
Choline transporter-like protein 1	SLC44A1	103200000	85932000	122120000	74781000	90328000	96139000
Keratin, type I cytoskeletal 14	KRT14	24552000	33878000	50703000	70273000	30308000	112370000
Proteasome subunit beta type-2	PSMB2	85940000	42933000	44419000	37021000	45338000	47406000
Lymphocyte antigen 6E	LY6E	461400000	224240000	229400000	0	0	0
Leukocyte surface antigen CD47	CD47	142770000	128040000	145260000	64024000	79473000	78686000
Isoform 4 of Inactive tyrosine-protein kinase 7	PTK7	0	0	0	59441000	65302000	76572000
40S ribosomal protein S3a	RPS3A	35880000	27753000	43385000	16545000	49839000	44239000
Tubulin alpha chain	TUBA1D	210510000	124190000	168290000	140920000	143450000	152450000
Flotillin	FLOT2	50683000	44061000	47858000	46675000	37093000	44579000
Glypican-4	GPC4	23509000	44026000	43105000	34159000	38689000	33346000
Phosphoglycerate mutase 1	PGAM1	54544000	55242000	50768000	36807000	39417000	45274000
Pleckstrin homology domain-containing family B member 2	PLEKHB2	104510000	109180000	106830000	20083000	23706000	19027000
60 kDa heat shock protein, mitochondrial	HSPD1	31157000	27159000	28317000	73989000	86223000	59937000
Isoform 3 of CD99 antigen	CD99	51094000	59625000	70962000	203790000	292540000	298660000
Peroxidasin homolog	PXDN	2041800	0	0	122310000	21306000	24800000
Keratin, type II cytoskeletal 5	KRT5	22461000	31004000	29383000	31736000	29368000	57776000
Hsc70-interacting protein	ST13	68234000	56668000	57652000	30017000	32330000	42736000
Nuclear receptor subfamily 1 group D member 1	NR1D1	0	0	0	274180000	0	1378800000
Macrophage migration inhibitory factor	MIF	50097000	55420000	53768000	189280000	166630000	253310000
Plexin-A2	PLXNA2	23390000	23929000	27758000	10704000	15134000	18665000
Ephrin type-B receptor 4	EPHB4	62170000	70172000	77041000	42469000	37273000	33847000
Isoform 2 of Protein tweety homolog 3	TTYH3	57246000	46457000	53653000	201370000	214010000	268550000
Isoform 2 of Nucleophosmin	NPM1	78368000	40646000	67721000	32786000	46437000	49205000
Proteasome subunit beta type-3	PSMB3	93237000	38415000	40564000	35457000	39759000	41981000
Elongation factor 1-gamma	EEF1G	41536000	16889000	24024000	32265000	39054000	43520000
CD5 molecule like	CD5L	26972000	41245000	34671000	40178000	49440000	66972000
Barrier-to-autointegration factor	BANF1	12109000	37516000	60697000	105380000	160690000	169480000
Poly [ADP-ribose] polymerase 1	PARP1	0	235380	353070	2637900	56488000	55000000
Apolipoprotein E	APOE	32428000	24392000	22848000	170120000	155900000	70978000
Plasminogen	PLG	18289000	20641000	12916000	158060000	81990000	56817000
F-actin-capping protein subunit alpha-1	CAPZA1	69531000	52552000	53368000	31295000	27172000	33858000
WD repeat-containing protein 1	WDR1	40624000	36346000	35511000	27550000	33332000	27561000
Flotillin-1	FLOT1	26549000	29574000	27324000	22002000	26377000	22307000
60S ribosomal protein L5	RPL5	36761000	29698000	48021000	15445000	38276000	31545000
Isoform 2 of Ubiquitin-like modifier-activating enzyme 1	UBA1	47116000	36173000	36417000	53916000	59073000	67671000
40S ribosomal protein S2 (Fragment)	RPS2	40758000	35887000	48807000	34902000	68792000	54571000
X-ray repair cross-complementing protein 6	XRCC6	32126000	35973000	44247000	13086000	30179000	26914000
Ribosome-binding protein 1	RRBP1	57389000	22638000	27380000	755550	921650	1087700
Complement component C6	C6	10435000	49759000	61622000	616440	392220	505220
Collagen and calcium-binding EGF domain-containing protein 1	CCBE1	115210000	112000000	101750000	0	0	1431900
40S ribosomal protein S3	RPS3	47952000	24653000	28839000	21011000	31108000	26475000
Uncharacterized protein	LOC506828	67678000	99408000	60373000	332070000	223780000	227520000
Guanine nucleotide-binding protein G(i) subunit alpha-1	GNAI1	47093000	44661000	39485000	44167000	56913000	49375000
Karyopherin subunit beta 1	KPNB1	74116000	38719000	43721000	65452000	81537000	92921000
Serine/threonine-protein phosphatase 2A 65 kDa regulatory subunit A alpha isoform	PPP2R1A	33711000	22481000	22853000	51544000	51750000	62427000
Proteasome subunit beta type-6	PSMB6	101390000	69608000	78615000	56858000	66511000	73829000
60S ribosomal protein L14	RPL14	28875000	42189000	79194000	38944000	76590000	76729000
Beta-2-glycoprotein 1	APOH	9661500	9759100	10747000	51022000	67183000	36538000
Alpha-1-acid glycoprotein	ORM1	17900000	26784000	16952000	160210000	27941000	42751000
Desmocollin-2	DSC2	53361000	75489000	74601000	526820	664740	1298900
RAS related 2	RRAS2	27041000	21399000	28216000	43695000	45168000	56070000
Isoform Beta-2 of F-actin-capping protein subunit beta	CAPZB	43810000	38271000	37051000	15336000	17250000	16630000
14-3-3 protein theta	YWHAQ	34545000	33647000	42617000	55426000	47092000	53324000
Cytosolic non-specific dipeptidase	CNDP2	98390000	49327000	55135000	1605500	1889600	1795100
Lethal(2) giant larvae protein homolog 1	LLGL1	0	0	0	55039000	51077000	61391000
Integrin alpha-4	ITGA4	0	0	0	42262000	50427000	47226000
60S ribosomal protein L18a	RPL18A	37597000	45318000	91444000	49297000	89442000	68978000
60S ribosomal protein L7a	RPL7A	28880000	34923000	66733000	36586000	71465000	63121000
Peroxiredoxin-6	PRDX6	72009000	42125000	42783000	63254000	58024000	58379000
Dynamin-2	DNM2	46267000	25361000	30530000	4214900	6671300	4478400
Guanine nucleotide-binding protein subunit alpha-13	GNA13	26389000	21185000	20787000	41130000	37518000	46816000
60S ribosomal protein L15	RPL15	33487000	32106000	63672000	20986000	59362000	58521000
Integrin beta	ITGB3	3888600	5924700	3877200	79006000	57911000	26856000
Isoform 3 of A-kinase anchor protein 12	AKAP12	445480	231030	760370	41095000	29948000	57995000
Thyroglobulin	TG	12341000	9958400	8947900	29495000	23920000	25974000
Glutamyl aminopeptidase	ENPEP	35823000	27437000	30921000	46960000	49143000	49155000
Isoform 2 of Extracellular matrix protein FRAS1	FRAS1	8782400	10994000	3299200	80785000	137070000	150030000
Guanine nucleotide-binding protein G(I)/G(S)/G(O) subunit gamma-12	GNG12	57590000	38820000	41278000	56788000	59840000	55789000
Sortilin	SORT1	50207000	54927000	52159000	0	0	0
Protein S100-A11	S100A11	107290000	79420000	59692000	11055000	16147000	11281000
G protein subunit beta 4	GNB4	45169000	33696000	53930000	40127000	38428000	41971000
Isoform 5 of Tenascin	TNC	0	0	0	305870000	429150000	468350000
ITGA2B protein	ITGA2B	360970	238710	184670	64811000	62138000	19084000
Protein S100-A16	S100A16	72493000	57290000	88350000	0	0	0
Laminin subunit alpha 2	LAMA2	36419000	62254000	59520000	43044000	50380000	38782000
Uncharacterized protein	LOC100847119	50280000	66806000	82358000	155880000	94530000	97114000
14-3-3 protein gamma	YWHAG	26298000	23497000	26560000	40544000	50522000	54419000
Protein kinase C and casein kinase substrate in neurons protein 3 (Fragment)	PACSIN3	35996000	44417000	46668000	25577000	26056000	29329000
Peripheral plasma membrane protein CASK	CASK	3829600	747570	2543300	29030000	35457000	64008000
Glucose-6-phosphate isomerase	GPI	28852000	17641000	21014000	53828000	50703000	62002000
60S ribosomal protein L8	RPL8	17710000	19412000	35754000	18084000	37989000	35796000
Isoform 2 of V-type proton ATPase catalytic subunit A	ATP6V1A	42646000	25690000	28776000	11173000	14543000	12051000
Ras-related protein Rab-8A	RAB8A	27781000	24293000	26548000	48207000	58133000	64658000
Chloride intracellular channel protein 4	CLIC4	35638000	44340000	46052000	36015000	35978000	48538000
Cullin-associated NEDD8-dissociated protein 1	CAND1	46141000	23699000	31688000	15326000	9553900	12124000
Proteoglycan 4	PRG4	19798000	19402000	18718000	51456000	57380000	43179000
Alkaline phosphatase, placental type	ALPP	113430000	158870000	129610000	0	0	0
60S ribosomal protein L13	RPL13	19908000	21735000	46832000	22308000	40897000	36748000
Thrombospondin-4	THBS4	34179000	40506000	38675000	90140000	83493000	47454000
14-3-3 protein eta	YWHAH	50536000	46212000	53247000	39793000	45158000	57093000
Protein S100-A14	S100A14	89459000	21894000	98072000	4151500	1650600	0
Transgelin-2	TAGLN2	19405000	11469000	16721000	36152000	43522000	46892000
60S ribosomal protein L7	RPL7	18990000	22441000	43168000	22203000	49635000	45311000
Rho-related GTP-binding protein RhoB	RHOB	20768000	25007000	29219000	37355000	49647000	56699000
Aminopeptidase	NPEPPS	27921000	22620000	21897000	20453000	14948000	23440000
Syntaxin-4	STX4	13972000	13047000	14901000	53797000	60166000	68226000
Translationally-controlled tumor protein	TPT1	67374000	59821000	67355000	31059000	30789000	42971000
Isoform 2 of Broad substrate specificity ATP-binding cassette transporter ABCG2	ABCG2	29598000	28453000	37520000	0	833330	0
Charged multivesicular body protein 4a	CHMP4A	85414000	76300000	95246000	53233000	51362000	58573000
Phosphatidylethanolamine-binding protein 1	PEBP1	82648000	84688000	75562000	36171000	36289000	46505000
40S ribosomal protein S16	RPS16	57312000	39412000	51585000	27290000	55453000	35757000
Isoform 2 of Nicastrin	NCSTN	57524000	55996000	58510000	29171000	34787000	38908000
Rho GDP-dissociation inhibitor 1 (Fragment)	ARHGDIA	41922000	33733000	45387000	52207000	55129000	75749000
Uncharacterized protein	LOC506828	62501000	100300000	58973000	144470000	216390000	225620000
Endothelin receptor type B	EDNRB	86354000	79415000	90836000	4376600	1550400	1749700
Dipeptidyl peptidase 4	DPP4	33093000	24504000	22192000	0	0	0
Parkinson disease protein 7	PARK7	30574000	25132000	33431000	22548000	29166000	37031000
Heterogeneous nuclear ribonucleoproteins C1/C2	HNRNPC	17651000	26190000	39783000	23286000	42786000	36906000
Isoform 2 of TOM1-like protein 1	TOM1L1	41630000	36752000	38394000	16993000	23931000	18189000
Stanniocalcin-2	STC2	102330000	59840000	66156000	14086000	14273000	10851000
Receptor of activated protein C kinase 1	RACK1	52301000	25808000	22896000	22818000	21275000	12516000
Neuroplastin (Fragment)	NPTN	28536000	20511000	26085000	30373000	36055000	45100000
Proteasome subunit beta type-4	PSMB4	61018000	36503000	32751000	35854000	35508000	34558000
CD59 glycoprotein	CD59	26455000	28639000	28468000	167190000	223460000	295560000
EH domain-containing protein 1	EHD1	16988000	17282000	18781000	37072000	35611000	33927000
Golgin subfamily A member 7	GOLGA7	43644000	37364000	40009000	23402000	26141000	30556000
Cationic amino acid transporter 2 (Fragment)	SLC7A2	78779000	35463000	45494000	22874000	20298000	29521000
Isoform 2 of Solute carrier family 12 member 2	SLC12A2	19343000	15152000	22383000	46572000	53704000	65484000
Isoform 2 of Tubulointerstitial nephritis antigen-like	TINAGL1	114570000	346520000	250030000	0	0	0
Isoform L of Membrane cofactor protein	CD46	61762000	61152000	79095000	12089000	8818600	12105000
Carbonic anhydrase 2	CA2	3261000	788060	3198000	51645000	64637000	72714000
Histone H2AX	H2AX	0	169360000	192490000	54507000	347010000	257410000
Hemoglobin subunit beta	HBB	17739000	17199000	14213000	57300000	55181000	28574000
60S ribosomal protein L10	RPL10	27539000	27339000	50713000	29260000	44894000	32984000
Histone H3 (Fragment)	H3-3B	0	56603000	130710000	22066000	171870000	103110000
Collectin-43	CL43	17166000	28102000	21555000	83813000	66257000	60792000
Ras-related protein Rab-2A	RAB2A	36955000	34911000	28334000	14256000	17896000	12939000
Amine oxidase	AOC1	956680	3017800	676200	32035000	17822000	75908000
Protein NDRG1	NDRG1	40965000	26613000	25799000	24620000	26050000	40137000
Afadin	AFDN	11031000	9790500	11160000	32027000	31683000	39485000
Tenascin	TNC	0	50183000	0	311270000	340960000	241330000
Laminin subunit alpha-3	LAMA3	0	151350000	106170000	306770000	213880000	152060000
Calpain-6	CAPN6	39800000	40647000	35860000	0	0	0
Isoform 2 of 14-3-3 protein sigma	SFN	114310000	142310000	114160000	167670000	0	223330000
Cyclin-dependent kinase 1	CDK1	59829000	83701000	78244000	103900000	157520000	168690000
MIT domain-containing protein 1	MITD1	33208000	34374000	49474000	54263000	46042000	64755000
Peroxiredoxin-2	PRDX2	55966000	39127000	36477000	34841000	29041000	32386000
Integrin alpha-3	ITGA3	32329000	45627000	30565000	4126900	5002200	3191500
Amino acid transporter	SLC1A3	178330000	99963000	116420000	37192000	32529000	63160000
DEAH-box helicase 35	DHX35	0	467430000	376830000	0	0	0
Annexin A1	ANXA1	3044700	2538900	402520	77318000	65905000	15069000
Protein kinase C-binding protein NELL2	NELL2	2447800	2210700	2475300	20347000	11826000	149010000
Glypican-1	GPC1	15787000	36203000	29610000	42033000	32772000	43516000
Rho-related GTP-binding protein RhoG	RHOG	35237000	35698000	35137000	98264000	87405000	107810000
Podocalyxin-like protein 2	PODXL2	69820000	104500000	95772000	34644000	51549000	81299000
Isoform 3 of Natural resistance-associated macrophage protein 2	SLC11A2	133310000	160060000	131560000	0	0	0
40S ribosomal protein S11	RPS11	41538000	29530000	33579000	21367000	48560000	31550000
Coxsackievirus and adenovirus receptor	CXADR	4094500	1061800	4815900	53973000	52351000	76011000
Lysosome membrane protein 2	SCARB2	67478000	46333000	52093000	0	25204000	19468000
Isoform 7 of Plectin	PLEC	30711000	11785000	18083000	114160	249870	601680
Histone H3.1	H3C1	0	77649000	141040000	0	177780000	143580000
Charged multivesicular body protein 1A	CHMP1A	29708000	26894000	34003000	48420000	56029000	68739000
Vesicle-associated membrane protein 8	VAMP8	65126000	57232000	70597000	954340	3807600	2180700
Isoform D of Plasma membrane calcium-transporting ATPase 1	ATP2B1	3824800	1867600	587220	35927000	39412000	66495000
Collagen alpha-3(IX) chain	COL9A3	178030000	65120000	56932000	2110900	0	946130
Collagen alpha-1(I) chain	COL1A1	72622000	90673000	104840000	130430000	135210000	84808000
Inorganic pyrophosphatase	PPA1	18982000	13654000	14165000	50690000	39705000	58853000
Hemopexin	HPX	13738000	16606000	10944000	64299000	22314000	26327000
Tetraspanin (Fragment)	CD151	101630000	119510000	83714000	104660000	114930000	130610000
Isoform 2 of Kunitz-type protease inhibitor 1	SPINT1	29678000	29584000	31834000	0	0	0
Ferritin light chain	FTL	15888000	32610000	27675000	88227000	89739000	63321000
MAGUK p55 subfamily member 6	MPP6	489480	0	28734	31888000	33640000	40081000
Isoform 2 of Golgi membrane protein 1	GOLM1	22999000	31738000	23354000	75346000	31027000	30812000
Keratin, type I cytoskeletal 18	KRT18	72365000	30277000	31886000	0	1925800	0
Guanine nucleotide-binding protein G(i) subunit alpha-2	GNAI2	22883000	13857000	21177000	57610000	56683000	82861000
Endophilin-A2	SH3GL1	23994000	20165000	27301000	19084000	23446000	28950000
60S ribosomal protein L18	RPL18	26512000	25670000	49862000	19818000	49433000	43594000
Complement C8 beta chain	C8B	121460000	65283000	62184000	3452500	1562200	0
Cation-independent mannose-6-phosphate receptor	IGF2R	36287000	49046000	33703000	47911000	65353000	53489000
Vesicle-associated membrane protein 7	VAMP7	59045000	43885000	41071000	7439100	13745000	10226000
Beta-2-microglobulin	B2M	20964000	31154000	32113000	69158000	64689000	66583000
Protein FAM234A	FAM234A	34141000	44964000	44267000	9586900	10885000	9927900
Fibulin-1	FBLN1	49591000	63005000	37577000	109870000	71088000	39309000
Copine-3	CPNE3	5905900	937290	1361800	63080000	70808000	69267000
Cation-independent mannose-6-phosphate receptor	IGF2R	7812300	11431000	7067900	30977000	18320000	25752000
Growth factor receptor-bound protein 2	GRB2	26269000	25813000	30926000	16955000	17864000	19618000
Nuclear pore membrane glycoprotein 210	NUP210	27369000	26879000	18028000	4451700	0	0
Transketolase	TKT	26003000	30182000	32033000	1238800	453060	642670
Glyceraldehyde-3-phosphate dehydrogenase	GAPDH	33469000	16989000	16485000	110050000	110640000	33777000
40S ribosomal protein S18	RPS18	84722000	36968000	59367000	33938000	56616000	71063000
Isoform 2 of Lactoylglutathione lyase	GLO1	30982000	24530000	28811000	33317000	33672000	41594000
Isoform 2 of Bifunctional purine biosynthesis protein ATIC	ATIC	22713000	14866000	15849000	21272000	19652000	25308000
Destrin	DSTN	43006000	44135000	41425000	11793000	8331900	12824000
Cytoplasmic FMR1-interacting protein 1	CYFIP1	18681000	12778000	14819000	32293000	35433000	38672000
Isoform 2 of Collagen alpha-1(XIV) chain	COL14A1	1361500	1256800	1425700	133400000	4296000	1014000
Ras-related protein Rab-1B	RAB1B	55066000	45577000	46710000	41291000	40364000	43942000
Isoform 3 of Matrix remodeling-associated protein 8	MXRA8	37934000	55341000	34442000	515100	0	2307100
Isoform 2 of Tropomyosin alpha-3 chain	TPM3	27438000	25700000	31599000	16032000	10958000	16490000
Peptidyl-prolyl cis-trans isomerase FKBP4	FKBP4	23050000	15199000	22076000	12195000	14870000	18915000
C-1-tetrahydrofolate synthase, cytoplasmic	MTHFD1	15457000	10669000	11568000	15394000	19321000	25181000
Protein shisa-5 (Fragment)	SHISA5	163270000	141080000	158510000	0	0	0
Ferritin heavy chain	FTH1	60630000	24627000	27987000	9894600	21376000	13518000
Laminin subunit gamma 1	LAMC1	17860000	34276000	34532000	18198000	18765000	22586000
Junctional adhesion molecule C	JAM3	43134000	45435000	41763000	28574000	36748000	45564000
Histone H2A type 1-J	H2AC14	6778800	203360000	66778000	42916000	274560000	7347000
Actin, cytoplasmic 1	ACTB	93864000	86308000	108450000	47016000	50407000	101910000
SLC31A1 protein	SLC31A1	72641000	73896000	83651000	67637000	73449000	66381000
5-3 exonuclease PLD3	PLD3	40415000	38803000	45963000	1281000	194920	0
Xylosyltransferase 1	XYLT1	137320000	40289000	34279000	35562000	9576700	39465000
Complement factor H	CFH	8054000	13029000	7199200	52077000	23848000	17029000
Isoform 2 of Formin-like protein 2	FMNL2	22247000	22869000	29633000	25639000	36725000	38495000
Signal peptide peptidase-like 2A	SPPL2A	106770000	114670000	112980000	13487000	17727000	25587000
Trifunctional purine biosynthetic protein adenosine-3	GART	13475000	11371000	10242000	20601000	27353000	26099000
Vesicle-associated membrane protein 3	VAMP3	45459000	36959000	47310000	52166000	49413000	57342000
Aldo-keto reductase family 1 member B1	AKR1B1	33821000	34446000	32963000	7397100	6905700	6895500
Isoform 3 of Anoctamin-6	ANO6	41962000	25041000	34043000	7487600	15447000	23920000
CD9 antigen	CD9	19249000	26746000	29888000	131820000	160400000	90067000
Isoform 2 of Heparan-sulfate 6-O-sulfotransferase 2	HS6ST2	0	0	0	78156000	41401000	30672000
Y-box-binding protein 1	YBX1	15587000	47625000	45034000	2299400	16780000	19394000
E3 ubiquitin-protein ligase	ITCH	23140000	26705000	29417000	4187300	6803900	7029600
Cystatin-B	CSTB	40889000	38829000	27017000	31085000	27837000	32336000
Isoform 3 of Protein sidekick-2	SDK2	49363000	33229000	38026000	2435700	5816100	2980700
Synaptic vesicle membrane protein VAT-1 homolog	VAT1	34549000	26570000	32742000	49016000	30231000	34100000
Macrophage colony-stimulating factor 1	CSF1	0	0	0	70307000	91040000	117350000
Cation-dependent mannose-6-phosphate receptor	M6PR	61420000	32642000	27457000	11765000	20742000	15732000
Cytoplasmic dynein 1 heavy chain 1	DYNC1H1	21917000	7595400	7759600	7601000	9290800	9020500
GRIP and coiled-coil domain-containing protein 2	GCC2	37033000	46968000	51620000	201940000	126230000	55809000
STAM-binding protein	STAMBP	29619000	36700000	30030000	13147000	15463000	16713000
Kunitz-type protease inhibitor 2	SPINT2	47565000	60751000	64213000	0	0	0
Poly(rC)-binding protein 1	PCBP1	38487000	25882000	27476000	19999000	24056000	23375000
Disintegrin and metalloproteinase domain-containing protein 7	ADAM7	92093000	116830000	98586000	71475000	27393000	77119000
Ephrin type-B receptor 3	EPHB3	82190000	78364000	62701000	24009000	50336000	23897000
C4b-binding protein alpha chain	C4BPA	13024000	5447300	6542900	38483000	38948000	13569000
60S ribosomal protein L28	RPL28	19437000	20908000	42112000	25143000	45801000	33582000
Peflin	PEF1	40853000	23330000	27646000	28868000	32097000	20434000
Malate dehydrogenase, cytoplasmic	MDH1	29740000	21987000	24870000	21066000	23197000	27778000
Isoform 3 of Phosphatidylinositol 4-phosphate 5-kinase type-1 alpha	PIP5K1A	8112000	9569600	12522000	26738000	28926000	28957000
Sodium-coupled neutral amino acid transporter 2	SLC38A2	46395000	51662000	49822000	67215000	54045000	49446000
ADP ribosylation factor 6	ARF6	18325000	16390000	15656000	23035000	42842000	43336000
Collagen type VI alpha 2 chain	COL6A2	9916600	9690900	12015000	32119000	28832000	22091000
Isoform 2 of Collagen alpha-1(III) chain	COL3A1	6617200	5102300	7613200	54823000	103530000	30431000
60S ribosomal protein L32 (Fragment)	RPL32	26469000	26348000	35657000	24277000	43709000	39587000
MAGUK p55 subfamily member 7	MPP7	25001000	20716000	25371000	17101000	14480000	22887000
Collagen alpha-2(I) chain	COL1A2	22214000	29575000	29228000	35119000	36370000	24676000
Ran-specific GTPase-activating protein	RANBP1	17682000	13204000	11691000	40214000	55208000	60215000
40S ribosomal protein S6	RPS6	25683000	23669000	41271000	18416000	66928000	73031000
TBC1 domain family member 4	TBC1D4	101810000	190290000	224080000	0	28307000	0
60S ribosomal protein L21	RPL21	31078000	49113000	61592000	29993000	92178000	47230000
Alanine--tRNA ligase, cytoplasmic	AARS1	41769000	14684000	21895000	3519300	7193000	9014100
HLA class I histocompatibility antigen, A alpha chain	HLA-A	0	0	0	59476000	63901000	65220000
Collagen type VI alpha 1 chain	COL6A1	22498000	22886000	22577000	39859000	52157000	31018000
Superoxide dismutase [Cu-Zn]	SOD1	15387000	15545000	18862000	34118000	35542000	47470000
Isoform 7 of Sodium bicarbonate cotransporter 3	SLC4A7	50927000	29199000	40237000	15143000	23940000	25383000
Immunoglobulin J chain	JCHAIN	26076000	40564000	41865000	41552000	54683000	54315000
Polyadenylate-binding protein 1	PABPC1	28703000	14092000	16008000	12067000	18345000	18126000
Protein 4.1	EPB41	392810	350850	430210	31068000	37369000	31006000
Serine/threonine-protein phosphatase PP1-beta catalytic subunit	PPP1CB	29132000	25348000	25307000	34053000	35357000	31218000
Integrin beta	ITGB5	112690000	104940000	156910000	0	0	0
Plexin-A1	PLXNA1	11914000	13354000	10862000	26717000	32284000	34664000
Isoform 2 of Sodium/potassium-transporting ATPase subunit beta-1	ATP1B1	9705800	11778000	8158000	48780000	56091000	59230000
Zinc transporter ZIP10	SLC39A10	23517000	26191000	38284000	13825000	23567000	32531000
Ferritin heavy chain	FTH1	17979000	21580000	22962000	66360000	60844000	44841000
Plexin-D1	PLXND1	30316000	24606000	14484000	7396300	5474600	0
CD44 antigen	CD44	2665300	7267400	5562200	66437000	86349000	99854000
26S proteasome non-ATPase regulatory subunit 2	PSMD2	31999000	16559000	19030000	8909300	12385000	7686900
Isoform CSP2 of DnaJ homolog subfamily C member 5	DNAJC5	30587000	19734000	20349000	35787000	38809000	50240000
Isoform 2 of Catenin alpha-2	CTNNA2	76971000	181090000	70872000	16787000	24010000	10473000
Nectin-2	NECTIN2	35597000	33019000	37110000	3425500	3888700	8314700
Isoform 4 of Clusterin	CLU	4223000	2691800	1497300	47000000	65121000	38037000
FERM, ARHGEF and pleckstrin domain-containing protein 1	FARP1	3413400	2176300	1919700	53688000	23332000	23528000
Isoform 2 of Adenylyl cyclase-associated protein 1	CAP1	22409000	11167000	16231000	9633800	12351000	15543000
Protein scribble homolog	SCRIB	1418100	514070	1736500	23291000	23003000	34064000
Coagulation factor XIII A chain	F13A1	5845200	6737100	6767700	47373000	33389000	14611000
Ras-related protein Rab-21	RAB21	26111000	27850000	26240000	13145000	12814000	8883900
Serine incorporator 5	SERINC5	102770000	99768000	73957000	50434000	84758000	61320000
Protein eva-1 homolog B	EVA1B	78465000	62863000	56520000	22568000	36384000	27182000
Zinc transporter 1	SLC30A1	43360000	39689000	43986000	38579000	34301000	45199000
Tetraspanin-3	TSPAN3	56551000	85597000	83217000	82369000	155820000	137990000
Isoform 1 of Vinculin	VCL	16822000	13335000	12608000	30579000	29652000	22009000
40S ribosomal protein S23	RPS23	37237000	37273000	44823000	29243000	66142000	60282000
Isoform 5 of E3 ubiquitin-protein ligase NEDD4-like	NEDD4L	6563500	7514900	10714000	27094000	31889000	32383000
AP-2 complex subunit alpha	AP2A1	18636000	19726000	20733000	12085000	10583000	12770000
Calcineurin B homologous protein 1	CHP1	41270000	23999000	30837000	4998100	1973500	7059600
Histone H2A	H2AC21	8665500	44588000	69071000	30357000	129940000	59763000
Tyrosine-protein kinase receptor	IGF1R	6799600	3913300	6406300	23130000	25438000	33324000
Heat shock 70 kDa protein 4	HSPA4	22231000	14859000	17513000	12575000	10514000	13572000
High affinity cationic amino acid transporter 1	SLC7A1	10413000	0	4969700	69559000	95695000	70717000
Isoform 2 of Annexin A7	ANXA7	22776000	17111000	21697000	20447000	25850000	22764000
Myosin-10	MYH10	22120000	10771000	15525000	5066300	6112000	3984800
RuvB-like 1	RUVBL1	17687000	9038000	11128000	15999000	16969000	15550000
40S ribosomal protein SA (Fragment)	RPSA	38268000	17470000	19594000	9860900	15192000	9096500
FERMT2 protein	FERMT2	9656100	9061700	10273000	29507000	26729000	27909000
Anion exchange protein	SLC4A1	2047400	3554400	4515000	32742000	57642000	18054000
Isoform 2 of Protein kinase C and casein kinase substrate in neurons protein 2	PACSIN2	17099000	18855000	20606000	10926000	14114000	21438000
Collagen type V alpha 2 chain	COL5A2	21853000	26971000	39305000	57574000	97319000	85492000
Suppressor of tumorigenicity 14 protein	ST14	57832000	46129000	38010000	87465000	104440000	96073000
Histidine triad nucleotide-binding protein 1	HINT1	48749000	25264000	26142000	26492000	36104000	40099000
Glutamine--fructose-6-phosphate aminotransferase [isomerizing] 2	GFPT2	46562000	33228000	44004000	184140000	40677000	7427500
Isoform 2 of Claudin domain-containing protein 1	CLDND1	50797000	42814000	41016000	3904500	14326000	14723000
Deoxyribose-phosphate aldolase	DERA	2527500	22783000	55232000	734920	1961700	1180500
Fatty acid synthase	FASN	184020000	65344000	59260000	49612000	41240000	40556000
Sorting nexin-2	SNX2	37783000	14301000	16055000	2832900	1075600	0
Cell cycle control protein 50A	TMEM30A	27911000	21736000	29383000	12283000	20436000	18336000
Isoform 2 of Zinc transporter ZIP4	SLC39A4	60175000	62299000	65620000	0	3737700	0
UTP--glucose-1-phosphate uridylyltransferase	UGP2	47674000	10821000	4175000	361730	599940	0
Endothelin-converting enzyme 1	ECE1	18484000	9463300	28653000	462460	0	0
Ras-related protein Ral-B	RALB	29401000	23957000	28927000	17117000	20679000	24411000
Elongation factor 1-delta	EEF1D	29927000	22408000	23139000	4748500	6376400	8423400
Heterogeneous nuclear ribonucleoprotein U	HNRNPU	13544000	14930000	14903000	20421000	21240000	18893000
Cochlin	COCH	0	0	0	56259000	13610000	14048000
Laminin subunit alpha-2	LAMA2	8379700	23357000	20603000	11714000	15770000	15285000
Complement C8 alpha chain	C8A	110180000	67822000	63448000	0	0	0
Receptor-type tyrosine-protein phosphatase eta	PTPRJ	23083000	20355000	21365000	0	0	0
60S ribosomal protein L26	RPL26	16392000	19235000	31408000	15841000	23841000	21962000
60S acidic ribosomal protein P2	RPLP2	31730000	37136000	45079000	25261000	29232000	34322000
Occludin	OCLN	20800000	17165000	20709000	20936000	26740000	28290000
Adenine phosphoribosyltransferase	APRT	37244000	36455000	32398000	35772000	40323000	38792000
Cationic amino acid transporter 4	SLC7A4	53196000	56645000	45521000	0	0	0
Syncytin-1	ERVW-1	32560000	32976000	47826000	0	10985000	0
Neurogenic locus notch homolog protein 2	NOTCH2	16266000	18465000	22341000	20427000	16511000	21315000
Isoform V1 of Versican core protein	VCAN	0	3545300	2869400	0	254130000	313060000
60S ribosomal protein L27a	RPL27A	26399000	29684000	47822000	29627000	67645000	39414000
Isoform 4 of Voltage-dependent calcium channel subunit alpha-2/delta-1	CACNA2D1	0	0	0	25775000	32072000	34173000
Gelsolin	GSN	16779000	1659000	5433900	27766000	21945000	24506000
26S proteasome regulatory subunit 8	PSMC5	28526000	13675000	26352000	6031000	3586300	1011900
Isoform Beta of Heat shock protein 105 kDa	HSPH1	20617000	15591000	19466000	8576500	7591500	10612000
40S ribosomal protein S9	RPS9	18887000	15723000	29588000	18186000	37151000	23926000
Neutral alpha-glucosidase AB	GANAB	9555200	14979000	10356000	25780000	29283000	25024000
Isoform 3 of Aldehyde dehydrogenase family 16 member A1	ALDH16A1	711850	52134000	27694000	0	2774300	1281600
60S ribosomal protein L13a	RPL13A	15247000	21058000	39962000	21341000	57050000	40065000
Lysosomal cobalamin transport escort protein LMBD1	LMBRD1	81312000	69953000	66680000	0	11659000	7072500
Isoform 3 of Metal cation symporter ZIP14	SLC39A14	27662000	28262000	25550000	33318000	39774000	68276000
Ragulator complex protein LAMTOR1	LAMTOR1	37766000	31616000	30958000	7419800	14148000	14352000
Isoform 2 of Inositol-3-phosphate synthase 1	ISYNA1	39710000	18757000	19418000	3792200	1564100	3344800
Prostaglandin E synthase 3	PTGES3	18901000	16283000	12732000	15712000	20610000	28764000
Alpha-soluble NSF attachment protein	NAPA	34609000	24603000	18789000	2923600	3702400	0
Lymphocyte antigen 6 complex locus protein G6c	LY6G6C	69031000	68487000	50255000	0	0	0
Serine--tRNA ligase, cytoplasmic	SARS1	29896000	15707000	16005000	10303000	10106000	10504000
Isoform 3 of Neural cell adhesion molecule L1	L1CAM	0	0	0	18980000	20144000	51777000
Lys-63-specific deubiquitinase BRCC36	BRCC3	0	0	0	0	0	0
Apolipoprotein A-II	APOA2	14610000	14333000	9435800	57614000	65006000	34527000
Aspartate aminotransferase, cytoplasmic	GOT1	24991000	18423000	18031000	3229900	3395900	1053800
Raftlin	RFTN1	0	0	0	26130000	37719000	41735000
Actin related protein 1A	ACTR1A	23656000	18550000	26177000	3462000	8489900	4560200
Collagen alpha-1(I) chain	COL1A1	19203000	21365000	27323000	23766000	23867000	21386000
V-type proton ATPase subunit B, brain isoform	ATP6V1B2	44380000	27487000	29373000	11053000	21218000	13840000
60S ribosomal protein L10a	RPL10A	35373000	16000000	21200000	12530000	19720000	20936000
Solute carrier family 39 member 10	SLC39A10	30825000	48983000	64823000	27360000	35203000	29207000
Adenosylhomocysteinase like 1	AHCYL1	16663000	14653000	19671000	13533000	13695000	21126000
Acyl-CoA-binding protein	DBI	47745000	36236000	63551000	15616000	7372500	9800300
SET nuclear oncogene	SET	23188000	19277000	16044000	26603000	16930000	24548000
Stathmin	STMN1	21017000	19603000	26822000	19661000	22992000	26275000
Protein-L-isoaspartate(D-aspartate) O-methyltransferase	PCMT1	18106000	12133000	15571000	35280000	34918000	48667000
Copper-transporting ATPase 2	ATP7B	35070000	21925000	20713000	0	2684600	3664800
Heterogeneous nuclear ribonucleoprotein K (Fragment)	HNRNPK	42561000	19585000	23268000	17061000	12970000	13112000
Neprilysin	MME	30908000	12260000	9765100	0	0	0
Ras-related protein Rap-1A	RAP1A	31221000	23201000	25245000	89607000	79850000	103810000
Isoform 6 of High affinity cAMP-specific and IBMX-insensitive 3,5-cyclic phosphodiesterase 8A	PDE8A	0	0	0	84498000	116310000	147640000
Ras-related protein Rap-2b	RAP2B	29099000	27114000	21661000	44495000	41992000	44964000
Isoform 2 of 6-phosphogluconate dehydrogenase, decarboxylating	PGD	16153000	8919200	11864000	13782000	16261000	15880000
60S acidic ribosomal protein P0	RPLP0	24556000	8649300	20505000	10985000	12795000	5894100
LDL receptor related protein 6	LRP6	22929000	26837000	28565000	712400	1938100	1415100
Importin-5	IPO5	23821000	9737900	14097000	26774000	21635000	30651000
Renin receptor	ATP6AP2	28529000	18107000	16743000	18216000	35489000	15289000
40S ribosomal protein S26	RPS26	21348000	21033000	35903000	14598000	51503000	38632000
Early placenta insulin-like peptide	INSL4	36596000	53283000	60897000	0	0	0
Integrin alpha-2	ITGA2	0	0	0	28802000	32322000	29163000
Granulocyte-macrophage colony-stimulating factor receptor subunit alpha	CSF2RA	16613000	40821000	39766000	0	0	2181600
Rootletin (Fragment)	CROCC	0	95171000	144120000	40447000	52287000	56390000
Casein kinase II subunit alpha	CSNK2A1	19029000	19808000	19645000	13619000	14522000	16515000
Integral membrane protein 2B	ITM2B	60578000	67504000	80622000	10713000	7343300	12360000
Factor XIIa inhibitor	SERPING1	21671000	20016000	12634000	103750000	25811000	34378000
26S proteasome non-ATPase regulatory subunit 1	PSMD1	32012000	7237300	8670200	3488300	4949200	2968600
Isoform 2 of Carboxypeptidase E	CPE	0	0	0	48411000	41836000	21554000
Multivesicular body subunit 12B	MVB12B	0	0	0	40375000	47960000	44104000
Isoform 2 of Receptor-type tyrosine-protein phosphatase gamma	PTPRG	10248000	20547000	7904600	26451000	20290000	42292000
Solute carrier family 38 member 1	SLC38A1	23234000	17708000	21503000	24928000	33095000	31278000
Isoform 3 of Casein kinase I isoform gamma-3	CSNK1G3	10768000	10013000	12486000	29238000	30210000	39872000
Proteasome (Prosome, macropain) 26S subunit, ATPase, 1	PSMC1	40103000	20421000	24693000	4656700	7549200	6000300
Nuclear mitotic apparatus protein 1	NUMA1	23826000	10221000	7264700	1189100	4367700	0
26S proteasome non-ATPase regulatory subunit 11	PSMD11	55394000	14924000	21096000	7306900	5224200	0
26S proteasome regulatory subunit 7	PSMC2	33105000	12221000	16756000	8348600	8483000	5522300
NCK associated protein 1	NCKAP1	8039500	4765400	6356700	17287000	15022000	19217000
Uncharacterized protein C2orf72	C2orf72	24705000	16319000	21639000	416650	464070	0
60S ribosomal protein L27	RPL27	23867000	24573000	36835000	14177000	28823000	22564000
RELT-like protein 1	RELL1	35268000	22848000	46979000	8717400	9556100	10486000
Isoform 2 of Charged multivesicular body protein 2b	CHMP2B	15013000	13940000	18890000	28096000	32933000	41492000
Integrin-linked protein kinase	ILK	9846200	6888900	7899400	36973000	25157000	23964000
Isoform 2 of MORC family CW-type zinc finger protein 4	MORC4	56890000	0	74698000	0	133680000	133280000
Biglycan	BGN	29613000	14644000	17923000	3452800	2853700	0
Transmembrane emp24 domain-containing protein 10	TMED10	8785800	10014000	10273000	18115000	29049000	22498000
Serpin B9	SERPINB9	22585000	15627000	16040000	0	0	0
Osteoclast-stimulating factor 1	OSTF1	30978000	22219000	27835000	9346400	11566000	13366000
Attractin	ATRN	14580000	33718000	23553000	1041900	659470	3758900
Isoform 2 of Roundabout homolog 1	ROBO1	19111000	23821000	23767000	7455800	8156700	11123000
Calpain-7	CAPN7	11911000	10373000	17669000	8448900	12360000	16076000
Syntaxin-12	STX12	28814000	22955000	28167000	11861000	18756000	17067000
Collagen alpha-2(IV) chain	COL4A2	14419000	16329000	19045000	158700000	35676000	55837000
Nebulin	NEB	7006600	10752000	8372600	226800000	7417500	48427000
G protein subunit alpha q	GNAQ	11243000	9458300	11784000	23734000	31388000	31922000
Isoform Short of Beta-1,4-galactosyltransferase 1	B4GALT1	49447000	18179000	16154000	0	8039100	0
Protein Niban 2	NIBAN2	23530000	24766000	25295000	2992700	5438900	10489000
Sphingosine 1-phosphate receptor 2	S1PR2	30530000	33102000	25165000	0	2983500	0
Endoplasmic reticulum chaperone BiP	HSPA5	12914000	9631400	9076800	16794000	16603000	16809000
Serine-threonine kinase receptor-associated protein	STRAP	18040000	11389000	15400000	11916000	13756000	13534000
Heart development protein with EGF like domains 1	HEG1	16277000	11115000	20176000	21837000	20960000	36791000
SPARC like 1	SPARCL1	5320700	9722200	9619700	25682000	27697000	37512000
Lipocln_cytosolic_FA-bd_dom domain-containing protein	C8G	57509000	10520000	36217000	839720	631990	0
Isoform 2 of Na(+)/H(+) exchange regulatory cofactor NHE-RF2	SLC9A3R2	4102900	0	0	23151000	68248000	27122000
Tetraspanin-1	TSPAN1	37457000	46040000	36328000	0	0	0
Apolipoprotein D	APOD	14079000	17012000	11230000	101410000	66671000	14000000
Trophoblast glycoprotein	TPBG	19368000	24721000	24806000	14015000	17036000	17119000
Isoform 2 of Metal cation symporter ZIP8	SLC39A8	68902000	64254000	85366000	0	0	0
Uncharacterized protein	FCGBP	3630300	10546000	8729300	21044000	15741000	15344000
60S ribosomal protein L11	RPL11	24991000	12667000	22004000	8733700	10809000	11793000
Myosin regulatory light chain 12B	MYL12B	39654000	15772000	22547000	6200100	3894600	2076900
Isoform 2 of Transforming growth factor beta receptor type 3	TGFBR3	20361000	12573000	20156000	0	535070	0
RuvB-like 2	RUVBL2	16540000	12072000	9320200	14011000	16992000	15677000
Metalloproteinase inhibitor 2	TIMP2	85033000	57630000	71905000	0	0	0
S-formylglutathione hydrolase	ESD	22976000	14619000	17202000	9438400	11378000	12422000
72 kDa type IV collagenase	MMP2	24492000	14041000	14537000	0	0	0
Keratin, type II cytoskeletal 6B	KRT6B	1817100	7464200	21098000	25520000	2489700	35586000
Ras-related protein Rab-23	RAB23	11415000	10563000	11279000	27175000	20532000	28742000
Ubiquitin carboxyl-terminal hydrolase isozyme L1	UCHL1	0	0	0	33520000	37380000	44575000
60S ribosomal protein L35a (Fragment)	RPL35A	12639000	9632200	25717000	9190300	18130000	16602000
Guanine nucleotide-binding protein G(I)/G(S)/G(O) subunit gamma-10	GNG10	4753700	4429400	4900800	63473000	55119000	46882000
Bifunctional glutamate/proline--tRNA ligase	EPRS1	13628000	7125600	8340700	9368200	9228400	6175200
Asparagine--tRNA ligase, cytoplasmic	NARS1	28954000	15984000	17382000	12355000	8742400	11621000
Syntaxin-binding protein 1	STXBP1	23241000	17925000	19153000	10605000	12624000	12637000
160 kDa neurofilament protein	NEFM	0	0	0	58981000	30918000	19668000
Isoform 2 of Glia-derived nexin	SERPINE2	0	0	0	37265000	38807000	23581000
Isoform 2 of Syntaxin-7	STX7	15260000	14526000	13001000	11930000	24771000	23659000
DNA-dependent protein kinase catalytic subunit	PRKDC	28152000	23532000	16480000	37822000	37585000	21965000
Syntaxin-3 (Fragment)	STX3	14564000	9537000	38514000	939840	896020	931320
Adhesion G protein-coupled receptor L2	ADGRL2	10885000	12828000	14720000	22757000	16618000	20145000
Ragulator complex protein LAMTOR3	LAMTOR3	51495000	34704000	40533000	9204000	16904000	11609000
Nuclear transport factor 2	NUTF2	22825000	23266000	16426000	13749000	22571000	19208000
AP-2 complex subunit mu	AP2M1	19515000	18082000	19801000	10956000	11249000	11882000
Isoform 2 of UDP-glucose:glycoprotein glucosyltransferase 1	UGGT1	0	0	0	21812000	23052000	25676000
Transporter	SLC6A6	37078000	37968000	40146000	0	0	10550000
Collagen alpha-1(X) chain	COL10A1	36840000	30492000	40190000	81200000	36688000	25483000
26S proteasome regulatory subunit 6B	PSMC4	27597000	11149000	25046000	4206300	8652200	2860000
Keratin, type I cytoskeletal 19	KRT19	40904000	10038000	9940200	8054100	0	10800000
Isoform Short of Long-chain-fatty-acid--CoA ligase 4	ACSL4	18557000	16168000	16969000	19792000	14695000	19212000
Isoform 8 of Disintegrin and metalloproteinase domain-containing protein 15	ADAM15	20645000	26599000	32582000	1206400	0	2198600
Filamin-A	FLNA	17394000	10700000	15434000	13058000	21721000	15052000
Fatty acid-binding protein 5	FABP5	988820	0	0	12611000	13723000	52997000
Poliovirus receptor	PVR	5943400	6427100	7742900	24563000	25361000	30143000
Proliferating cell nuclear antigen	PCNA	18019000	30465000	19958000	1298200	1554600	982270
Cysteine-rich and transmembrane domain-containing protein 1	CYSTM1	51173000	52544000	45576000	1659800	2507900	0
Synaptobrevin homolog YKT6	YKT6	17050000	12282000	16224000	15607000	16221000	24429000
Fibrinogen C-terminal domain-containing protein	FCN1	9775300	12551000	10309000	35315000	40951000	46912000
Helix-destabilizing protein	HNRNPA1	25435000	14219000	16262000	3543700	4501500	5629200
Stonin-2	STON2	39776000	18795000	20718000	177130000	53652000	13522000
Dermcidin	DCD	21156000	22346000	14414000	15017000	75050000	62448000
Interferon-induced transmembrane protein 3	IFITM3	49003000	34418000	31348000	0	0	0
TAO kinase 1	TAOK1	7924800	4488300	6555600	16845000	21217000	23125000
Neurogenic locus notch homolog protein 1	NOTCH1	14523000	11477000	22384000	5024100	10574000	10397000
Ribosomal protein L19	RPL19	17536000	11576000	15787000	18482000	18948000	20476000
STIP1 homology and U-box containing protein 1	STUB1	4345600	4993400	7061200	15014000	33811000	19184000
Nucleoside diphosphate kinase A	NME1	31334000	30252000	30006000	40328000	47714000	75548000
Phospholipid-transporting ATPase IG	ATP11C	20714000	13343000	18144000	7611100	8862700	8672100
LIM and SH3 domain protein 1	LASP1	23201000	16768000	23709000	694420	2683800	3460500
Intercellular adhesion molecule 1	ICAM1	23006000	21253000	21802000	0	0	0
Myosin IXA	MYO9A	0	0	0	91016000	123560000	105450000
40S ribosomal protein S13	RPS13	19406000	10791000	19862000	0	13292000	10250000
Sorcin	SRI	15816000	7582800	10516000	29106000	36904000	23031000
Sodium/hydrogen exchanger 1	SLC9A1	30814000	20407000	34842000	0	5893700	4072100
Calcyclin-binding protein	CACYBP	13552000	11981000	16357000	10421000	11883000	12801000
Fibrillin-1	FBN1	2190500	371800	0	23252000	46457000	5396700
Phosphatidylinositol 4-kinase alpha	PI4KA	2238100	0	408020	12178000	11477000	16856000
Neuropilin	NRP1	0	4847000	0	16624000	16038000	36885000
ATP-dependent 6-phosphofructokinase, platelet type	PFKP	22351000	8237400	10273000	6408700	7910900	12006000
Purine nucleoside phosphorylase	PNP	19959000	15832000	25050000	4661200	2800800	1889600
Microtubule-associated protein RP/EB family member 1	MAPRE1	11709000	8134300	13943000	9677900	13134000	15836000
Disintegrin and metalloproteinase domain-containing protein 17	ADAM17	23328000	24961000	33675000	3821800	6308400	4726600
Charged multivesicular body protein 3	CHMP3	16181000	13785000	16207000	17280000	21749000	21326000
Spectrin repeat containing nuclear envelope protein 2	SYNE2	23018000	22915000	25864000	117950000	44029000	0
Isoform 2 of Protein FAM151A	FAM151A	20987000	19632000	21867000	0	0	0
26S proteasome non-ATPase regulatory subunit 3	PSMD3	29628000	7085800	13681000	6786200	5065200	2345400
Ectonucleotide pyrophosphatase/phosphodiesterase family member 1	ENPP1	0	0	0	24939000	27808000	32752000
Apolipoprotein M	APOM	24128000	20251000	20307000	65650000	46427000	10935000
Alpha-1B-glycoprotein	A1BG	3084600	7307200	2515000	58846000	3349900	7895400
Hypoxanthine-guanine phosphoribosyltransferase	HPRT1	10727000	7993900	8938600	13256000	17228000	18573000
Actin-related protein 2	ACTR2	22528000	14059000	14536000	9502800	10595000	11620000
Cyclin-A/CDK2-associated protein p19 (Fragment)	SKP1	12573000	10505000	13894000	20721000	16496000	24205000
Tubulin alpha-1C chain	TUBA1C	32122000	21197000	23419000	9427300	15386000	11871000
TBC1 domain family member 10B	TBC1D10B	706010	622390	790690	6390000	8331800	88217000
Low-density lipoprotein receptor (Fragment)	LDLR	20886000	26150000	21113000	0	0	0
Myeloid-associated differentiation marker (Fragment)	MYADM	54467000	60694000	53400000	0	19628000	20474000
Glycine--tRNA ligase	GARS1	18019000	8104900	6553700	4767100	4328200	6208900
26S proteasome regulatory subunit 6A	PSMC3	40610000	11725000	20348000	8879400	4730200	2840400
DnaJ homolog subfamily C member 7	DNAJC7	9525900	8709800	8919600	12053000	15134000	18974000
26S proteasome non-ATPase regulatory subunit 7	PSMD7	21207000	13429000	12439000	9857600	14152000	2994500
Prostate stem cell antigen	PSCA	46129000	73557000	90845000	0	0	0
Eukaryotic translation initiation factor 3 subunit A	EIF3A	17938000	4946800	8502500	7722800	8639100	4791500
Calcium-binding protein 39	CAB39	7782100	5678000	4928000	14556000	12322000	20257000
Staphylococcal nuclease domain-containing protein 1	SND1	25129000	14847000	7468900	1191400	2400900	1219600
Ribosomal protein L34	RPL34	20490000	23730000	27794000	14355000	56751000	35764000
Dynactin subunit 2	DCTN2	23353000	11401000	15618000	6980500	11150000	7906700
Adiponectin M	C1QTNF3	7667700	8366800	8059400	22042000	16099000	8878700
Lysosomal acid phosphatase (Fragment)	ACP2	23088000	26167000	29037000	8159600	13658000	10343000
Carboxypeptidase B2	CPB2	4112400	4590500	1897100	24877000	19135000	6109900
Isoform 3 of Agrin	AGRN	31417000	61912000	76861000	0	0	0
Isoform 3 of Polypyrimidine tract-binding protein 1	PTBP1	39216000	17176000	19847000	8586300	4389700	0
Tubulin beta-8 chain	TUBB8	37544000	23832000	34211000	29458000	0	21340000
4F2 cell-surface antigen heavy chain	SLC3A2	40305000	134530000	44750000	0	0	34144000
Plexin domain-containing protein 2	PLXDC2	13875000	36215000	23886000	2410700	0	0
Putative heat shock protein HSP 90-beta 2	HSP90AB2P	0	36172000	38603000	53919000	61093000	76257000
Thioredoxin-related transmembrane protein 1	TMX1	14448000	33832000	25860000	0	0	2157100
Collagen alpha-6(IV) chain	COL4A6	0	0	0	27771000	45963000	27505000
Ubiquitin like modifier activating enzyme 6	UBA6	50782000	41250000	48356000	29853000	27118000	34518000
Isoform 2 of Eukaryotic peptide chain release factor GTP-binding subunit ERF3A	GSPT1	12532000	7010600	11418000	17642000	17920000	20808000
Isoform 3 of Dynactin subunit 1	DCTN1	108470000	17159000	17758000	9622300	3607700	3708600
Secretory carrier-associated membrane protein 3	SCAMP3	15961000	10180000	15970000	8637200	25985000	18166000
Frizzled-5	FZD5	18396000	22091000	22549000	0	0	0
Urokinase plasminogen activator surface receptor	PLAUR	18105000	16287000	22830000	0	0	0
Threonine--tRNA ligase 1, cytoplasmic	TARS1	9352600	6210800	5705900	16258000	14886000	16641000
40S ribosomal protein S20	RPS20	15807000	12550000	13998000	0	11674000	15128000
Neuronal membrane glycoprotein M6-b	GPM6B	0	0	0	33750000	40205000	57129000
Zinc-hook domain-containing protein	RAD50	42125000	61072000	101440000	0	0	0
Sorting nexin-9	SNX9	5457100	2573200	5448400	17496000	21892000	19939000
ADP-ribosylation factor 4	ARF4	28234000	20974000	21509000	14282000	14073000	18073000
Leucine-rich repeat-containing protein 1	LRRC1	18882000	16234000	17955000	16736000	24730000	24097000
Choline transporter-like protein 2	SLC44A2	27693000	47479000	21583000	25216000	12081000	0
Ras-related protein Rab-5A	RAB5A	27736000	27570000	29441000	6803600	6151400	9336400
Ubiquitin-conjugating enzyme E2 D3 (Fragment)	UBE2D3	27833000	27186000	28972000	18931000	16785000	15542000
Glycophorin B variant 1	gypb	9178000	9186000	9381600	48403000	59157000	35756000
Protein tyrosine phosphatase receptor type Z1	PTPRZ1	8987900	13519000	13109000	19823000	22763000	24363000
Transmembrane protein 106B	TMEM106B	24544000	22147000	20471000	9836500	15316000	13780000
Zinc transporter ZIP6	SLC39A6	8177300	8991700	8982800	13812000	20712000	23694000
Tenascin	TNC	0	0	0	46321000	83770000	36728000
Interleukin-12 receptor subunit beta-2	IL12RB2	0	0	0	99844000	0	80831000
60S ribosomal protein L12	RPL12	31609000	20294000	28176000	10957000	9649700	12221000
Actin-related protein 3	ACTR3	20334000	11136000	12250000	5468300	9627300	9695000
Tenascin XB	TNXB	0	0	0	25096000	29339000	23182000
Serine palmitoyltransferase 1	SPTLC1	9433500	12245000	12380000	0	0	0
Protein tyrosine phosphatase type IVA 1	PTP4A1	18980000	16845000	13569000	37241000	45914000	33389000
Eukaryotic translation initiation factor 3 subunit B	EIF3B	17626000	8805300	9164900	10190000	12556000	10383000
Ras-related protein Rab-8B	RAB8B	11436000	9118700	10090000	10968000	14655000	13991000
Rho-related GTP-binding protein RhoU	RHOU	23748000	27931000	25154000	0	2901800	0
Protein S100-P	S100P	35619000	19889000	17697000	0	0	0
Isoform 1 of Plakophilin-2	PKP2	13797000	8343400	7666500	1535600	7096900	11132000
Sodium-dependent phosphate transport protein 2B	SLC34A2	21885000	23674000	26184000	16840000	12560000	0
KRAS proto-oncogene, GTPase	KRAS	14550000	14469000	19050000	40166000	19266000	30320000
Claudin-7	CLDN7	26937000	32542000	34553000	0	0	0
Phosphodiesterase	PDE6C	82183000	0	0	36498000	40059000	22109000
Isoform 4 of Latent-transforming growth factor beta-binding protein 1	LTBP1	10925000	27248000	12649000	5958700	4181500	1202800
Isoform 4 of PTB domain-containing engulfment adapter protein 1	GULP1	22152000	16278000	28491000	1979200	10187000	14372000
Desmoplakin	DSP	16962000	17532000	13043000	22904000	21159000	31865000
Proto-oncogene tyrosine-protein kinase Src	SRC	17938000	19538000	16422000	19708000	25697000	20479000
Isoform 2 of 40S ribosomal protein S24	RPS24	15302000	13412000	14761000	9723000	20101000	22734000
Keratin, type I cytoskeletal 16	KRT16	0	7283600	14262000	22188000	0	31003000
Ephrin-B1	EFNB1	10573000	10144000	8105200	29163000	32515000	36922000
Isoform GRK6B of G protein-coupled receptor kinase 6	GRK6	1100500	1603700	0	22170000	27186000	31172000
Protein arginine N-methyltransferase 1	PRMT1	27057000	5905100	7956600	6692300	14902000	7668600
Serine/threonine-protein kinase 26	STK26	7668700	3257500	6383500	16832000	29516000	61629000
Tyrosine-protein phosphatase non-receptor type	PTPN11	12309000	13733000	13530000	4860400	0	6785000
Brain-specific angiogenesis inhibitor 1-associated protein 2	BAIAP2	10229000	16104000	27804000	0	10265000	2390600
BolA-like protein 2	BOLA2	11878000	7723400	7943000	17764000	15313000	25262000
Collagen alpha-5(IV) chain	COL4A5	0	0	0	45018000	50542000	39207000
Tomoregulin-1	TMEFF1	5347800	4704900	4783100	56100000	10727000	7863600
HCG1745306, isoform CRA_a	HBA2	30669000	19334000	16462000	55296000	79599000	25454000
Isoform 2 of Serine/threonine-protein kinase N2	PKN2	0	0	0	14299000	14253000	17477000
Rho-related GTP-binding protein RhoC (Fragment)	RHOC	18645000	14178000	20339000	14004000	18990000	25359000
Coatomer subunit alpha	COPA	25423000	1451100	4311100	743460	3531900	4239000
60S acidic ribosomal protein P1	RPLP1	0	29429000	64404000	0	55981000	65918000
Isoform 2 of ATP-dependent 6-phosphofructokinase, liver type	PFKL	28892000	9881400	9830200	5177500	0	5626400
Ubiquitin-conjugating enzyme E2 N	UBE2N	20812000	15937000	25064000	18009000	18825000	27591000
Coagulation factor X	F10	1605400	0	1645800	38795000	31112000	5530700
PDZ domain-containing protein GIPC1	GIPC1	11925000	18026000	10706000	14270000	20176000	23417000
Matrix metalloproteinase-19	MMP19	25246000	24271000	20284000	0	0	0
26S proteasome non-ATPase regulatory subunit 6	PSMD6	15403000	10125000	10049000	0	4248100	5619000
MTOR-associated protein MEAK7	MEAK7	10937000	10436000	10058000	12492000	13612000	13719000
Leucine-rich repeat-containing protein 57 (Fragment)	LRRC57	13016000	9935700	11088000	16795000	26029000	17274000
60S ribosomal protein L30 (Fragment)	RPL30	13897000	9634200	18726000	4418800	8939100	4755500
Isoform 2 of Aspartate--tRNA ligase, cytoplasmic	DARS1	16098000	8559000	9309200	18570000	13277000	7667800
RAB5B, member RAS oncogene family	RAB5B	27083000	19586000	29402000	25150000	11949000	11955000
Isoform 3 of Dedicator of cytokinesis protein 9	DOCK9	19246000	15216000	18487000	0	0	0
Creatine kinase U-type, mitochondrial	CKMT1A	18278000	17929000	18979000	0	0	0
26S proteasome non-ATPase regulatory subunit 14	PSMD14	25675000	10132000	19392000	6402100	7296100	0
60S ribosomal protein L24	RPL24	16834000	11961000	25478000	19188000	19940000	20943000
26S proteasome regulatory subunit 10B	PSMC6	26777000	8533100	9026000	2774400	4726600	2440400
Serglycin	SRGN	0	18931000	17845000	22877000	34260000	76194000
Abl interactor 1	ABI1	11915000	8668900	11670000	13119000	18791000	23575000
60S ribosomal protein L23	RPL23	28831000	12940000	18720000	15008000	14269000	16708000
Hepatocyte growth factor-regulated tyrosine kinase substrate	HGS	12566000	9438900	13210000	6602100	5721800	9951500
UBAP1-MVB12-associated (UMA)-domain containing protein 1	UMAD1	26534000	33207000	37838000	0	0	0
Vacuolar protein sorting-associated protein 35	VPS35	14333000	12930000	8947900	8616100	7481500	8148000
Clathrin heavy chain 2	CLTCL1	61883000	68174000	35311000	0	0	0
Heterogeneous nuclear ribonucleoprotein D	HNRNPD	11961000	8471900	9932000	7931000	7467000	6191900
Activator of 90 kDa heat shock protein ATPase homolog 1 (Fragment)	AHSA1	22302000	10376000	11979000	12559000	18928000	18445000
UV excision repair protein RAD23 homolog B	RAD23B	15571000	12375000	19687000	4774300	6016800	10736000
Ubiquitin-conjugating enzyme E2 variant 1	UBE2V1	16554000	15976000	16185000	11341000	20363000	16194000
DNA topoisomerase I	TOP1	6742200	13524000	17607000	48350000	13845000	10365000
Isoform Short of Insulin receptor	INSR	9740600	9461600	9530200	11695000	14957000	16441000
GTP-binding protein Rheb	RHEB	13243000	8611700	12956000	19613000	13291000	24106000
40S ribosomal protein S12	RPS12	33779000	19875000	24797000	10245000	19419000	10596000
Tubulin-specific chaperone A	TBCA	9855100	9174900	9075300	9036500	14102000	21274000
Guanylate cyclase domain-containing protein	LOC112449027	35370000	26673000	19108000	0	53649000	0
Keratin 18	KRT18	0	0	0	0	0	0
Syndecan-2 (Fragment)	SDC2	0	0	0	32058000	44563000	105090000
Importin subunit alpha-1	KPNA2	9450900	7312200	7984800	15290000	12724000	17160000
Gap junction protein (Fragment)	GJC1	0	0	2291800	8693900	38375000	43282000
Nucleolar protein 56	NOP56	18444000	21120000	9024300	34286000	45774000	34872000
Serine/threonine-protein phosphatase PP1-alpha catalytic subunit	PPP1CA	15709000	15484000	11827000	16681000	15691000	17555000
Alpha-1,4 glucan phosphorylase	PYGL	19328000	4802400	10337000	15220000	9584700	2956100
Ferritin light chain	FTL	34440000	15642000	11840000	7015100	0	0
Isoform 2 of Asparagine synthetase [glutamine-hydrolyzing]	ASNS	20768000	5719800	5971000	4745600	3977700	0
Hyaluronan and proteoglycan link protein 1 (Fragment)	HAPLN1	49549000	47185000	60092000	0	0	0
Cartilage oligomeric matrix protein	COMP	6016700	8037800	7143900	17668000	12007000	6387500
Mannan binding lectin serine peptidase 1	MASP1	0	16324000	13360000	44094000	25725000	20465000
SLIT and NTRK like family member 5	SLITRK5	0	0	0	27783000	26847000	22054000
HAPLN3 protein	HAPLN3	0	0	0	18178000	41423000	71519000
Amyloid-beta precursor protein	APP	14790000	16966000	14192000	10791000	5183200	4936300
Secretory carrier-associated membrane protein	SCAMP2	22730000	23898000	15393000	9902300	13547000	13011000
Isoform 2 of Serine/threonine-protein phosphatase 2A catalytic subunit alpha isoform	PPP2CA	15905000	6710000	10369000	15034000	16446000	17292000
ATP-dependent RNA helicase DDX3X	DDX3X	9161600	7155400	8668400	6918900	11914000	14611000
Nuclear migration protein nudC	NUDC	17381000	10762000	10948000	7608600	9206100	12878000
40S ribosomal protein S25	RPS25	14540000	15487000	17241000	11188000	11025000	12097000
Isoform 2 of DBH-like monooxygenase protein 1	MOXD1	0	0	0	22086000	31371000	35792000
Peptidyl-prolyl cis-trans isomerase FKBP1A	FKBP1A	21000000	25719000	21091000	16482000	19468000	24024000
MOB kinase activator 1A	MOB1A	10677000	6935100	6198300	17968000	18949000	21358000
Vacuolar protein sorting-associated protein 29	VPS29	17338000	15066000	13914000	8257500	8702900	8500100
Immunoglobulin superfamily member 3	IGSF3	0	125670000	33137000	13704000	19682000	10699000
60S ribosomal protein L36 (Fragment)	RPL36	16253000	25525000	37165000	23263000	37906000	41541000
Protein arginine N-methyltransferase 5	PRMT5	15691000	7230200	8046200	11213000	7205700	6794600
Reticulocalbin 1	RCN1	0	0	0	24152000	46964000	5090400
Neuronal membrane glycoprotein M6-a	GPM6A	0	0	0	27823000	35225000	35333000
Endothelial protein C receptor (Fragment)	PROCR	16271000	14252000	19389000	22153000	18179000	15592000
Septin-7	SEPTIN7	15006000	8749600	9240100	19314000	13801000	23172000
Vascular cell adhesion molecule-1 7D variant	VCAM1	4398100	9721000	5826800	18639000	13265000	16731000
40S ribosomal protein S5 (Fragment)	RPS5	17042000	7319700	11959000	3280100	7148200	6403200
Pentraxin-related protein PTX3	PTX3	0	0	0	14099000	24068000	32365000
LDL receptor related protein 2	LRP2	29559000	33129000	32899000	0	0	0
Adenylyl cyclase-associated protein	CAP1	43063000	17102000	34402000	23885000	20361000	20856000
Vimentin	VIM	0	0	0	11563000	21890000	16154000
Aldo-keto reductase family 1 member A1	AKR1A1	25903000	21199000	29602000	13164000	12381000	14874000
Glycerophosphodiester phosphodiesterase 1	GDE1	12429000	18334000	21623000	11013000	0	0
Sushi domain-containing protein 5	SUSD5	0	0	0	29178000	31912000	50017000
Galectin-1	LGALS1	21398000	14426000	17297000	0	0	0
Actin-related protein 2/3 complex subunit 4	ARPC4	17532000	10609000	11611000	3759100	7064100	9147300
NPC intracellular cholesterol transporter 1	NPC1	23277000	9450100	19063000	0	3691400	3114800
SCARB1 protein	SCARB1	0	0	1348500	15947000	21142000	23057000
Isoform 4 of Band 4.1-like protein 5	EPB41L5	0	0	0	19938000	16007000	27570000
GTPase HRas	HRAS	16063000	8647500	13561000	23708000	19897000	23610000
Axin interactor, dorsalization-associated protein	AIDA	4299000	1713500	1155600	14061000	20230000	34844000
Claudin-12	CLDN12	13684000	17201000	17544000	8060200	7450400	8670800
Early endosome antigen 1	EEA1	13281000	4416200	7169900	1436500	4793300	0
26S proteasome non-ATPase regulatory subunit 13	PSMD13	28117000	7447000	12853000	5650200	5784600	1130700
Myosin-10	MYH10	33447000	10655000	15328000	43287000	14173000	6238600
LDL receptor related protein 1	LRP1	7810700	10229000	6325700	20351000	17515000	28319000
Phosphatidylinositol-5-phosphate 4-kinase type 2 beta	PIP4K2B	0	640410	422950	17362000	13029000	22533000
Apolipoprotein D	APOD	16071000	18266000	12772000	0	0	0
Chromogranin-A	CHGA	44715000	25531000	37695000	0	37545000	0
Isoform 8 of TRAF2 and NCK-interacting protein kinase	TNIK	16889000	14629000	14206000	20603000	26867000	24282000
CEP295 N-terminal-like protein	CEP295NL	0	0	0	111630000	85793000	0
Interferon-induced transmembrane protein 1	IFITM1	0	30746000	28369000	51059000	28685000	43014000
Casein kinase II subunit beta	CSNK2B	15687000	16200000	18943000	11623000	10868000	13438000
Lipocln_cytosolic_FA-bd_dom domain-containing protein	C8G	41721000	24387000	27231000	0	0	0
Isoform 2 of 14 kDa phosphohistidine phosphatase	PHPT1	25232000	35435000	20806000	0	16332000	16257000
Thymosin beta-10	TMSB10	28344000	42541000	51607000	0	0	24156000
CD320 antigen	CD320	10661000	13722000	20391000	3683000	1938200	2634900
Serotransferrin	TF	13717000	13973000	0	90980000	24330000	34554000
D-dopachrome decarboxylase	DDT	16919000	13646000	18117000	29234000	22711000	34830000
26S proteasome non-ATPase regulatory subunit 12	PSMD12	21965000	9071200	8797900	7174100	5667400	2366000
NEDD4 family-interacting protein 2	NDFIP2	12855000	16897000	22594000	1958900	2695500	3476200
Hepatitis A virus cellular receptor 1	HAVCR1	14653000	27257000	25361000	0	0	0
T-cell immunomodulatory protein	ITFG1	15097000	18859000	13843000	0	0	0
Isoform 2 of Bone marrow stromal antigen 2	BST2	24615000	35199000	32088000	0	0	0
Feline leukemia virus subgroup C receptor-related protein 1	FLVCR1	10230000	8747200	10527000	8980900	10575000	11204000
Actin-related protein 2/3 complex subunit 3	ARPC3	19079000	15389000	14360000	13892000	14256000	18614000
CD99 antigen-like protein 2 (Fragment)	CD99L2	24396000	34692000	35849000	18330000	21952000	20344000
Hyaluronan-binding protein 2	HABP2	0	8701700	17076000	10009000	9852900	8442100
Carboxypeptidase M	CPM	13368000	14045000	9725200	0	0	0
14-3-3 protein eta	YWHAH	23743000	19283000	22355000	16124000	22066000	23375000
Otogelin	OTOG	20610000	33878000	37729000	26824000	9390900	25441000
Transporter	SLC6A19	22206000	24501000	15305000	0	0	0
Golgi-associated plant pathogenesis-related protein 1	GLIPR2	0	6701500	0	17216000	27802000	19152000
Activated leukocyte cell adhesion molecule	ALCAM	0	2991500	0	13615000	15736000	20222000
Isoleucyl-tRNA synthetase	IARS1	12247000	4926300	6000500	4491200	10253000	6767800
Isoform 2 of Vacuolar protein-sorting-associated protein 36	VPS36	14704000	13839000	16725000	6078500	7852000	4298400
Sorting nexin	SNX18	15604000	11241000	21649000	0	5251400	3387500
Inosine-5-monophosphate dehydrogenase 2 (Fragment)	IMPDH2	14103000	8874300	6666300	11929000	9563500	13089000
Hemicentin 1	HMCN1	8720900	10349000	12993000	7930000	7203200	6506300
Transmembrane 7 superfamily member 3	TM7SF3	13941000	16052000	21381000	2910600	3030400	3199200
Endogenous retrovirus group V member 2 Env polyprotein	ERVV-2	19276000	18155000	18734000	0	0	0
PKHD1 like 1	PKHD1L1	812520	4819200	3321600	11451000	7521300	17703000
Isoform 2 of E3 ubiquitin-protein ligase HUWE1	HUWE1	22885000	184760	490850	139790	200470	130000
60S ribosomal protein L35	RPL35	15278000	12638000	19159000	6398300	13010000	9667200
Spermidine synthase	SRM	11492000	6216100	8338600	7271500	11696000	16317000
Isoform 2 of Leucine-rich repeat-containing G-protein coupled receptor 4	LGR4	12761000	21098000	22750000	0	0	0
Proliferation-associated 2G4, 38kDa	PA2G4	15436000	11975000	11558000	9146700	10794000	11282000
Pleckstrin homology-like domain family A member 3	PHLDA3	9748500	12299000	16102000	0	3973100	3286000
Phosphatidylinositol-binding clathrin assembly protein	PICALM	13170000	9884500	14666000	3387200	3466100	3559100
40S ribosomal protein S15a	RPS15A	31375000	6244200	8094800	0	2011800	0
Isoform 2 of Myelin-associated neurite-outgrowth inhibitor	FAM168B	16392000	21633000	20115000	0	0	0
DNA damage-binding protein 1	DDB1	9686000	6145700	8039500	6165500	6525600	5604100
SERPIN domain-containing protein	LOC784932	4172200	22108000	0	74010000	5412300	9652900
Ragulator complex protein LAMTOR5	LAMTOR5	26895000	10056000	13478000	0	6379900	6708800
Single-stranded DNA-binding protein, mitochondrial	SSBP1	3331100	15553000	17586000	3902000	24319000	25288000
Exportin 1	XPO1	16698000	6485500	7832800	7116000	0	6347200
Neural cell adhesion molecule 1	NCAM1	2992700	0	0	12462000	13935000	19225000
ZNF511-PRAP1 readthrough (Fragment)	ZNF511-PRAP1	45466000	24824000	44313000	0	0	0
Tyrosine-protein kinase	HCK	20421000	17707000	24641000	19635000	28516000	33219000
Transmembrane protein 59	TMEM59	12642000	16923000	15173000	7501300	10632000	8940200
Serine/threonine-protein phosphatase 2A 56 kDa regulatory subunit gamma isoform (Fragment)	PPP2R5C	55933000	26632000	24723000	11670000	0	0
Tumor necrosis factor receptor superfamily member 10B	TNFRSF10B	2881200	4526600	4610200	21777000	18863000	24058000
N(G),N(G)-dimethylarginine dimethylaminohydrolase 1	DDAH1	0	0	0	13895000	27530000	23528000
Vacuolar protein-sorting-associated protein 25	VPS25	7454400	8566600	19458000	2905300	4508100	1221600
V-type proton ATPase subunit E 1	ATP6V1E1	21721000	7119700	14922000	3864500	1412300	3774900
Isoform 2 of STE20-like serine/threonine-protein kinase	SLK	3754600	5022100	5811600	11202000	9420600	12164000
Caveolin (Fragment)	CAV1	34728000	22278000	29443000	0	0	0
V-type proton ATPase 16 kDa proteolipid subunit	ATP6V0C	18226000	62950000	13371000	4562000	4482100	14462000
Serine/threonine-protein kinase PAK 4	PAK4	5540100	6044300	6143900	7657500	8027200	9260100
MICAL-like protein 1	MICALL1	698560	0	706730	4309300	12109000	43502000
Septin-2	SEPTIN2	8372200	7402100	8222700	12069000	16718000	15497000
Isocitrate dehydrogenase [NADP] cytoplasmic	IDH1	9361100	8370000	9262700	10543000	11202000	9777600
Serine/threonine-protein phosphatase	PPP1CC	6990100	5396800	6686800	23371000	18251000	29344000
Actin-related protein 2/3 complex subunit 2	ARPC2	14996000	8954500	10632000	0	7450500	5997600
Tetraspanin-15 (Fragment)	TSPAN15	10923000	13308000	9836100	11071000	14853000	16167000
Isoform 6 of Tumor necrosis factor receptor superfamily member 6	FAS	0	0	0	23592000	21311000	24444000
Osteomodulin	OMD	5627000	2710500	2623200	90762000	47139000	4405800
T-plasminogen activator	PLAT	0	0	0	19551000	22256000	18585000
Isoform 4 of MAGUK p55 subfamily member 2	MPP2	0	0	0	19391000	17954000	20860000
Serine/threonine-protein kinase PAK 2	PAK2	10312000	4902000	9164100	11001000	7303400	7571900
Acetyl-CoA acetyltransferase, cytosolic	ACAT2	8448200	6141400	7001300	14016000	13336000	13969000
Receptor-type tyrosine-protein phosphatase alpha	PTPRA	8172700	11954000	12287000	5284100	7940400	10306000
DIS3 homolog, exosome endoribonuclease and 3-5 exoribonuclease	DIS3	38641000	24686000	44956000	0	0	0
Annexin	ANXA5	3046500	0	0	35606000	18165000	8464400
ADP-ribosylation factor-like protein 8B	ARL8B	19273000	16420000	17381000	0	9000300	9270800
E3 ubiquitin-protein ligase RNF13 (Fragment)	RNF13	12686000	18846000	19580000	6550700	9864700	9642700
ENAH actin regulator	ENAH	17999000	10351000	13492000	31546000	12734000	10892000
Paralemmin-3	PALM3	19183000	6849600	14554000	0	0	1635200
Eukaryotic translation initiation factor 3 subunit F	EIF3F	15500000	7668000	10199000	6939200	9272600	5548400
Melanotransferrin	MELTF	0	0	0	11275000	14246000	11780000
Twinfilin-1	TWF1	12532000	8624800	9958200	0	0	0
CDC42 small effector protein 1	CDC42SE1	14012000	16471000	19541000	10351000	11881000	10418000
Sodium-coupled neutral amino acid transporter 9 (Fragment)	SLC38A9	23046000	19471000	25598000	1751200	3782600	2609700
Methylosome protein 50	WDR77	9966500	6362100	7526700	5644200	9223600	8285700
Histamine H1 receptor	HRH1	17901000	15829000	14049000	22206000	0	0
Isoform R of Acetylcholinesterase	ACHE	13194000	9525000	28496000	2527600	0	0
DNA helicase (Fragment)	MCM4	0	0	0	68334000	51120000	24616000
Protein TFG (Fragment)	TFG	21289000	8408700	7835400	9155700	8074800	8133800
Isoform 6 of Ubiquitin-conjugating enzyme E2 variant 3	UEVLD	6195400	5565700	5119500	11385000	9373400	13912000
NACHT, LRR and PYD domains-containing protein 2	NLRP2	24496000	9137800	6812500	0	0	0
Polypeptide N-acetylgalactosaminyltransferase 1	GALNT1	11619000	11980000	13246000	0	0	0
Isoform 2 of Semaphorin-7A	SEMA7A	11287000	11000000	9912600	0	0	0
T-complex protein 1 subunit zeta-2	CCT6B	0	34116000	0	0	0	124260000
Protein lifeguard 3 (Fragment)	TMBIM1	74094000	0	0	0	2129900	0
CDC42 small effector protein 2	CDC42SE2	13611000	39410000	16421000	15620000	20274000	29469000
Y+L amino acid transporter 2	SLC7A6	15960000	11075000	19613000	10346000	9130300	14340000
Fructose-bisphosphate aldolase	ALDOC	0	46400000	0	34117000	35045000	38804000
RAB22A, member RAS oncogene family	RAB22A	11136000	11497000	14201000	0	10929000	16333000
Programmed cell death 10	PDCD10	6487500	0	7818300	16618000	19037000	24756000
Hsp90 chaperone protein kinase-targeting subunit (Fragment)	CDC37	12393000	10657000	10553000	10948000	7998700	10973000
Trypsin-1 (Fragment)	PRSS1	6355000	6745200	5287900	22393000	26813000	40308000
Phosphatidylinositol 5-phosphate 4-kinase type-2 gamma	PIP4K2C	6216000	6469100	6199500	17732000	8199000	19121000
Thioredoxin domain-containing protein 17	TXNDC17	9539600	10540000	12306000	15003000	13890000	17802000
LMAN2 protein	LMAN2	13449000	7320800	12299000	9036000	13443000	8326500
Gap junction alpha-5 protein	GJA5	18887000	17623000	10390000	0	0	0
FAT atypical cadherin 1	FAT1	61870000	22116000	7922500	0	0	0
Protein disulfide-isomerase	P4HB	5888200	7072300	6425700	12340000	11197000	7114300
Isoform 3 of Histone-binding protein RBBP4	RBBP4	14324000	8323800	8667400	14176000	16223000	10792000
Collagen type IX alpha 1 chain	COL9A1	24097000	25623000	28916000	12793000	0	15757000
Isoform 7 of Poly(rC)-binding protein 2	PCBP2	18290000	10607000	8775000	16908000	18944000	17028000
Immunoglobulin light chain, lambda gene cluster	IGL@	13593000	18786000	13765000	23366000	27981000	27907000
Copine-1 (Fragment)	CPNE1	8172100	6314200	6678300	13989000	16873000	17001000
Ras-related protein Rab-13	RAB13	10454000	11901000	9391200	22904000	31465000	28046000
Nucleolin	NCL	7050000	12328000	13526000	7152400	8510600	7588000
Phosphoribosylformylglycinamidine synthase	PFAS	7056600	5975400	6066300	9760900	12218000	12226000
Ubiquitin-like domain-containing protein	SUMO2	9025600	14880000	14019000	26433000	29209000	31675000
Notch receptor 2	NOTCH2	6625700	6827800	7888100	13390000	10640000	15779000
Integrin beta	ITGB2	10497000	13683000	10015000	19706000	19012000	58088000
CTP synthase	CTPS1	12799000	5834300	7562000	7592700	6601500	10385000
40S ribosomal protein S7	RPS7	15042000	16817000	14515000	5206600	10126000	9717500
Alpha-mannosidase 2	MAN2A1	12661000	12250000	16625000	11505000	14959000	20361000
Isoform 2B of Desmocollin-2	DSC2	10741000	14471000	15986000	0	13325000	0
CYFIP-related Rac1 interactor B	CYRIB	9028800	10245000	10866000	7213800	11074000	8919700
40S ribosomal protein S19	RPS19	17355000	4616200	10389000	2343700	3075400	2871800
N-myc downstream-regulated gene 3 protein	NDRG3	16968000	0	14650000	15265000	15330000	20075000
Erbin	ERBIN	1383100	1353200	0	7393300	5327000	23193000
Ganglioside GM2 activator	GM2A	15301000	7732600	9275500	0	0	0
Leucine--tRNA ligase, cytoplasmic	LARS1	13669000	2736800	8088800	1317400	2422600	1528000
Zinc finger protein 317	ZNF317	0	0	0	29820000	32027000	38030000
CCN family member 3	CCN3	0	0	0	9873200	20092000	16827000
V-type proton ATPase subunit G 1	ATP6V1G1	25743000	13987000	14482000	3946900	3841700	0
Gamma-soluble NSF attachment protein	NAPG	14711000	9480000	9660500	0	4297500	5709500
Glypican-6	GPC6	0	0	0	19674000	38536000	35031000
40S ribosomal protein S14 (Fragment)	RPS14	14137000	10525000	8839800	5511900	7533800	9042300
Unconventional myosin-X	MYO10	14114000	0	16963000	13161000	7973700	10508000
Isoform 2 of Sorting nexin-27	SNX27	10493000	7529600	6861900	6669200	6274300	8412600
Sodium-dependent phosphate transporter 1	SLC20A1	16722000	15609000	10099000	7888300	13023000	18979000
DIRC2 protein	SLC49A4	24828000	32973000	36953000	0	0	0
V-type proton ATPase subunit d 1	ATP6V0D1	10017000	12798000	8240100	10704000	12431000	8408400
Vitamin K-dependent protein S	PROS1	4756000	3488300	3144600	20205000	25108000	7980500
Actin-related protein 2/3 complex subunit 1B (Fragment)	ARPC1B	14004000	7312200	7753600	6095600	0	5673400
40S ribosomal protein S15	RPS15	14597000	9173700	12078000	0	7355300	6791200
Low-density lipoprotein receptor class A domain-containing protein 3	LDLRAD3	18152000	29445000	23828000	3750300	0	0
Pigment epithelium-derived factor	SERPINF1	1894000	1639900	1538100	43075000	4901400	2731100
Uncharacterized protein	C4A	6016900	5381500	4543100	28614000	24645000	7993400
60S ribosomal protein L9 (Fragment)	RPL9	11982000	8723000	11920000	4951100	5308700	5165000
Isoform 2 of IST1 homolog	IST1	10311000	11540000	7774800	17705000	25426000	47524000
Valyl-tRNA synthetase (Fragment)	VARS1	11963000	6115500	5462600	2252200	7961800	5563500
Fermitin family homolog 3	FERMT3	1506800	0	0	15522000	20130000	1953600
Protein S100-A9	S100A9	8010500	7778900	13282000	7802400	20996000	15881000
BAG family molecular chaperone regulator 5	BAG5	5803500	4788500	4142100	8823600	9567300	16485000
Platelet-activating factor acetylhydrolase IB subunit beta	PAFAH1B2	10814000	8958800	6920400	13253000	16650000	19214000
Coronin	CORO1C	9184700	5154100	7279700	4752100	4742200	13197000
Uncharacterized protein C11orf52	C11orf52	13289000	15522000	20540000	0	0	0
SH3 domain-containing kinase-binding protein 1	SH3KBP1	9161200	6442500	7519600	1974000	2582400	2801000
Protein S100-A13	S100A13	17172000	18931000	18533000	0	8191500	0
Lysyl oxidase homolog 2	LOXL2	0	35648000	45271000	0	17204000	0
Non-homologous end joining factor 1	NHEJ1	13182000	12542000	15014000	53700000	9889100	2200600
Interleukin-1 receptor accessory protein	IL1RAP	10922000	13082000	11448000	0	0	4940900
Isoform Non-brain of Clathrin light chain B	CLTB	3948200	7879500	16190000	4997200	8493600	3833400
Dystonin	DST	0	0	0	13419000	20685000	25758000
Palmitoyltransferase	ZDHHC20	10693000	8803900	11684000	10459000	14132000	13453000
Isoform 3 of Src substrate cortactin	CTTN	5759800	5498500	7503900	5098300	8856200	9802100
10 kDa heat shock protein, mitochondrial	HSPE1	8405400	11983000	17800000	0	0	0
Serine/threonine-protein kinase	OXSR1	8514800	6810600	7418200	5434500	5739000	7674300
Synaptotagmin I, isoform CRA_b	SYT1	7609700	6873500	10985000	9553000	7728800	8864400
Target of Nesh-SH3 (Fragment)	ABI3BP	7619100	8440000	7141000	20651000	19869000	27123000
Dynein light chain 1, cytoplasmic	DYNLL1	8795400	4686100	5788800	11026000	13559000	16064000
Solute carrier family 19 (Thiamine transporter), member 2, isoform CRA_b	SLC19A2	8639900	11389000	7599600	6846800	0	6161200
Prefoldin subunit 2	PFDN2	9577700	7737700	7184200	6944200	8692200	16449000
Myosin heavy chain 14	MYH14	20103000	15009000	12518000	34631000	0	17508000
MAPK-interacting and spindle-stabilizing protein-like	MAPK1IP1L	10683000	7490300	11247000	8579900	14813000	13877000
FRAS1 related extracellular matrix 2	FREM2	23803000	0	41894000	6246300	5448900	3236200
Eukaryotic translation initiation factor 3 subunit M	EIF3M	17708000	4197700	6443100	2757700	3576200	1348400
ADP-ribosylation factor 5 (Fragment)	ARF5	10740000	14989000	13077000	7629600	12980000	14258000
Centrosomal protein of 295 kDa (Fragment)	CEP295	29761000	34093000	0	0	0	39183000
Tyrosine-protein kinase (Fragment)	JAK1	0	0	0	15898000	13466000	16828000
40S ribosomal protein S28	RPS28	20183000	4085600	10581000	3825500	3258900	2790300
Solute carrier family 28 member 3	SLC28A3	16500000	10802000	12235000	0	0	0
Secretory carrier-associated membrane protein	SCAMP1	11487000	9365300	11395000	6889900	18675000	9337700
Tetratricopeptide repeat protein 7B	TTC7B	4198100	1037700	2580300	8210600	15495000	15392000
Annexin A11	ANXA11	0	0	0	14417000	22344000	9084900
Glucose-6-phosphate 1-dehydrogenase	G6PD	15687000	6047800	8689000	1637100	3944700	2239100
Sorting nexin	SNX6	11322000	6233800	6095200	0	0	0
Isoform 3 of Transmembrane protease serine 13	TMPRSS13	10862000	12964000	10275000	0	0	0
Isoform B1 of Anion exchange protein 2	SLC4A2	16690000	8369600	9428100	8893200	9889800	17907000
Peroxiredoxin-2	PRDX2	4561100	0	0	19784000	28316000	7499100
Serpin A3-5	SERPINA3-5	4050400	14873000	0	72692000	7915400	14402000
BAG family molecular chaperone regulator 2	BAG2	14902000	7471100	7121300	7687000	8284600	12825000
Epiplakin	EPPK1	0	0	0	12112000	16344000	16789000
Heterogeneous nuclear ribonucleoproteins A2/B1	HNRNPA2B1	13829000	4748300	5472000	0	2525600	1485000
Isoform 2 of cAMP-dependent protein kinase type II-alpha regulatory subunit	PRKAR2A	0	0	0	24033000	19061000	25009000
IQ motif containing GTPase activating protein 1	IQGAP1	17651000	15560000	22522000	8204900	11224000	14715000
Serine/arginine-rich-splicing factor 3	SRSF3	7863100	9010900	12643000	8392800	0	5644300
Isoform Monomeric of Arginine--tRNA ligase, cytoplasmic	RARS1	12780000	6780200	5799300	5530000	4747800	3108600
Butyrophilin subfamily 2 member A1	BTN2A1	3360500	0	3470500	17112000	10116000	21816000
Ribosome-releasing factor 2, mitochondrial (Fragment)	GFM2	7601400	6532200	7094400	37762000	19819000	4368400
EPH receptor A7	EPHA7	0	0	0	14455000	15747000	19798000
Pleckstrin	PLEK	0	0	0	26906000	26832000	5959000
DMD protein	DMD	5049600	7043500	9196700	6624900	5201900	6717500
Zinc finger CCCH-type antiviral protein 1	ZC3HAV1	0	0	0	12873000	11732000	17009000
Protein tyrosine phosphatase receptor type K	PTPRK	3499000	3964400	4314900	18454000	17014000	19760000
Putative heat shock protein HSP 90-beta 4	HSP90AB4P	19735000	9648300	12363000	14527000	12399000	23424000
Receptor tyrosine kinase-like orphan receptor 2, isoform CRA_b	ROR2	13020000	7939700	8392200	4359500	8172800	9348700
Tyrosine--tRNA ligase, cytoplasmic	YARS1	8593700	5027200	5330500	6616900	7580200	9497100
Isoform 2 of Rho GTPase-activating protein SYDE2	SYDE2	12875000	10367000	14380000	33814000	19201000	8040600
Calpain 5	CAPN5	6054100	5476600	6553000	13598000	13542000	7549900
Myosin light chain 3	MYL3	25385000	15561000	24169000	14070000	0	0
Isoform 2 of NEDD4 family-interacting protein 1	NDFIP1	8724500	17250000	13749000	12355000	7393000	10283000
Adenosylhomocysteinase	AHCY	6984500	0	0	31485000	23294000	8789100
Isoform 2 of Farnesyl pyrophosphate synthase	FDPS	14750000	13777000	10477000	0	0	10057000
Brain-specific angiogenesis inhibitor 1-associated protein 2-like protein 1	BAIAP2L1	8838800	8815900	11195000	12859000	13244000	0
Core histone macro-H2A.2	MACROH2A2	0	13428000	0	15978000	35157000	9658900
Ubiquitin carboxyl-terminal hydrolase	USP14	13511000	6535700	4974500	3616600	0	4094400
Calcium-activated neutral proteinase small subunit (Fragment)	CAPNS1	11633000	7060300	9962700	4940900	6494100	9252600
Coagulation factor IX	F9	5420000	0	0	19314000	11920000	4145600
Complement factor B	CFB	0	3139900	1207200	30664000	2180400	4052100
Heterogeneous nuclear ribonucleoprotein H	HNRNPH1	10138000	7658200	6158800	7283500	9774500	7100500
Lysosomal-associated transmembrane protein 4A	LAPTM4A	10633000	16073000	15095000	0	0	0
Centrosomal protein of 44 kDa	CEP44	15192000	13181000	0	46381000	23264000	0
Glutathione-dependent dehydroascorbate reductase (Fragment)	GSTO1	0	0	0	13123000	14263000	13639000
Isoform 2 of Spliceosome RNA helicase DDX39B	DDX39B	20775000	8436100	7741000	5063600	4759500	5034900
Disco-interacting protein 2 homolog A	DIP2A	3285500	4110000	5031600	12752000	10344000	8213300
Histone H1.5	H1-5	0	16764000	24808000	0	0	0
N-acetylneuraminate synthase	NANS	12123000	5377400	5259900	27462000	15279000	7023300
Tetraspanin	TSPAN7	0	0	0	17315000	23763000	13527000
C13H10ORF38 protein	FAM171A1	0	0	0	13191000	17385000	19787000
RNA-splicing ligase RtcB homolog	RTCB	17753000	10741000	13300000	11520000	0	9602900
Calponin-2	CNN2	9677200	6645700	10015000	7770400	6569400	11740000
Ubiquilin 1	UBQLN1	14876000	0	5238400	13686000	13975000	14036000
SPT16 homolog, facilitates chromatin remodeling subunit	SUPT16H	2910700	6274600	14614000	5089800	4499700	0
Band 4.1-like protein 2	EPB41L2	6302500	0	4963500	17198000	15419000	34990000
Monocarboxylate transporter 10	SLC16A10	7574000	12030000	10045000	7510800	11863000	18611000
Isoform 3 of Leukotriene A-4 hydrolase	LTA4H	9558300	9383700	0	10603000	9969800	19899000
Elongation factor 1-beta	EEF1B2	14763000	0	6053900	0	0	0
Isoform 2 of Adhesion G protein-coupled receptor E5	ADGRE5	6676800	6835000	8432900	14136000	15158000	11434000
CCNY protein	CCNY	5212500	5196900	3190300	14166000	17619000	18713000
Complement C3	C3	11025000	27388000	15684000	0	0	0
60S ribosomal protein L29	RPL29	7884600	8435600	17837000	7614900	11822000	11706000
Amiloride-sensitive amine oxidase [copper-containing]	AOC1	0	9957800	0	27831000	19698000	46424000
G protein-coupled receptor class C group 5 member B	GPRC5B	0	0	0	13851000	14037000	26472000
Alpha-actinin-4	ACTN4	36829000	14118000	16146000	0	0	0
DEAH-box helicase 15	DHX15	16305000	3183700	5960800	6055500	11656000	3766300
ICOS ligand	ICOSLG	15795000	14516000	14128000	43152000	0	0
CD44 antigen	CD44	3341900	3304300	2519100	24512000	16867000	16114000
Exostosin-like 2	EXTL2	10189000	25667000	7318700	4269700	0	0
Calcium-regulated heat-stable protein 1	CARHSP1	13041000	7870200	6355300	11822000	8212300	9588600
Isoform 6 of Mitogen-activated protein kinase kinase kinase kinase 4	MAP4K4	2444800	3933400	3851200	16234000	18125000	17044000
Filaggrin-2	FLG2	8211300	9754700	8822400	7946300	8708800	14820000
40S ribosomal protein S27	RPS27	13056000	7930800	11502000	6401100	13026000	7506100
Heat shock protein family A (Hsp70) member 6	HSPA6	0	0	6702500	0	0	91225000
Eukaryotic translation initiation factor 3 subunit C	EIF3C	16409000	4033200	5525700	4178700	3365300	5228000
Glycoprotein Ib platelet subunit beta	GP1BB	1401800	0	1692500	22253000	22305000	4711600
Isoform 3 of E3 ubiquitin-protein ligase UBR4	UBR4	14413000	0	4304300	1481300	1296800	0
Cyclin and CBS domain divalent metal cation transport mediator 4	CNNM4	13223000	14281000	9535800	17794000	17823000	13177000
Chondroitin sulfate proteoglycan 4	CSPG4	3926400	0	0	18850000	18202000	18487000
40S ribosomal protein S17	RPS17	22654000	7643600	14140000	4057700	8653100	7539600
ADP-ribosylation factor-like protein 3	ARL3	6097000	6229800	4539500	17947000	20285000	15353000
Spastin	SPAST	2975800	1876800	1865000	11176000	7686600	11435000
Isoform 2 of Microfibril-associated glycoprotein 3	MFAP3	3856000	0	0	11632000	19779000	14127000
Isoform 2 of 55 kDa erythrocyte membrane protein	MPP1	7470200	6126100	7363500	8344200	7529900	12575000
Pribosyltran_N domain-containing protein	PRPS1L1	5261800	6288500	7798800	17183000	15422000	23502000
RAB9A, member RAS oncogene family	RAB9A	5928700	7605500	8127900	22286000	12998000	31099000
SHC SH2 domain-binding protein 1	SHCBP1	7363100	11007000	8350000	10771000	13452000	20747000
Coatomer subunit beta	COPB1	22565000	0	2055500	0	3097500	2399700
Heat shock factor-binding protein 1	HSBP1	22393000	18445000	24186000	0	0	0
Eukaryotic translation initiation factor 3 subunit L	EIF3L	10280000	3565800	4851600	3932700	4197600	2919000
Solute carrier family 35 member F6	SLC35F6	12381000	10252000	12414000	0	4965200	0
Sparc/osteonectin, cwcv and kazal-like domains proteoglycan (Testican) 3, isoform CRA_b	SPOCK3	0	0	0	26190000	21080000	9569500
Talin 1	TLN1	0	0	0	38419000	20549000	7793800
Matrix remodeling associated 5	MXRA5	4170700	13720000	5350300	25121000	19774000	21344000
Protein NDNF	NDNF	0	0	0	15353000	10818000	8111500
Cystine/glutamate transporter	SLC7A11	10356000	6276800	8070500	6468500	8169800	3767100
Conglutinin	CGN1	7468000	9445400	9019100	8502200	11393000	7778100
NHL repeat-containing protein 3	NHLRC3	14793000	22285000	13323000	0	0	0
Coiled-coil domain containing 110	CCDC110	0	16104000	10455000	24321000	20805000	20430000
Microfibrillar-associated protein 5	MFAP5	13514000	7542700	6233600	0	0	0
CD58 antigen, (Lymphocyte function-associated antigen 3), isoform CRA_c	CD58	4677400	6724900	5594100	14924000	9661900	21939000
Uncharacterized protein	EFR3A	5809200	0	0	8512200	14230000	16647000
Protein wntless homolog (Fragment)	WLS	7932300	7294600	9031900	9040300	4389200	7185000
Ras-related protein Rab-20	RAB20	12434000	13739000	9363100	0	0	0
ATP-dependent RNA helicase A	DHX9	7337700	2042500	2738600	4246100	6344300	3554700
Profilin-1	PFN1	2552000	0	1626400	11679000	16259000	4110300
Pituitary tumor-transforming gene 1 protein-interacting protein	PTTG1IP	18107000	5277700	17621000	0	0	0
Osteonectin (Fragment)	SPARC	9319800	10712000	10658000	25680000	7156600	10281000
Tetraspanin	CD82	5126000	0	7837400	15594000	17939000	20247000
E3 ubiquitin-protein ligase DCST1	DCST1	0	0	0	46023000	45341000	0
Acyl-protein thioesterase 2	LYPLA2	10707000	7258100	9141900	0	5364700	0
Phosphoglucomutase-1	PGM1	8759200	3989300	8665000	4805200	3629800	0
4-trimethylaminobutyraldehyde dehydrogenase	ALDH9A1	9592800	4518800	5135700	8158300	14586000	8845100
Isoform 2 of Syntaxin-2	STX2	2236700	2207200	1990100	7282000	6437800	19792000
Metal transporter CNNM3	CNNM3	3071500	0	0	11197000	10721000	17118000
Calcium-transporting ATPase	ATP2B3	2370700	0	0	14395000	12029000	18373000
Target of myb1	TOM1	12470000	5821800	12475000	0	4818900	2943500
ATP-binding cassette sub-family A member 12	ABCA12	7326200	5309100	7522500	0	3999500	0
Tetratricopeptide repeat domain 6	TTC6	0	0	0	0	0	0
Uncharacterized protein	CD55	2922300	0	0	9267900	13454000	9263100
Tetratricopeptide repeat protein 29	TTC29	0	0	0	38178000	0	52660000
Ras suppressor protein 1	RSU1	6897400	0	7251700	13634000	16165000	11451000
Isoform 4 of Nuclear autoantigenic sperm protein	NASP	7555700	5561700	6847300	6316500	7258600	6254700
Unconventional myosin-XVIIIa	MYO18A	19275000	0	17129000	0	0	0
Isoform 3 of Metalloreductase STEAP3	STEAP3	0	1965300	3677800	17158000	17477000	22305000
Isoform 3 of V-type proton ATPase 116 kDa subunit a1	ATP6V0A1	6289500	3393700	4649500	3516600	6215900	5382300
Four and a half LIM domains protein 1	FHL1	0	0	0	16717000	14540000	18182000
Hyaluronan synthase 2	HAS2	0	0	0	17868000	16363000	16341000
Serine/threonine-protein phosphatase 2A 55 kDa regulatory subunit B	PPP2R2A	6007700	0	3099300	5573200	9117900	11955000
Ubiquitin-conjugating enzyme E2 L3	UBE2L3	7267700	8085500	9502800	12863000	13964000	16858000
Isoform Alpha-6X1A of Integrin alpha-6	ITGA6	10089000	14333000	13015000	6893900	0	6812100
B-cell receptor-associated protein 31	BCAP31	8731200	5256700	12352000	3783400	4362500	4080800
Isoform 4 of Large neutral amino acids transporter small subunit 4	SLC43A2	7892800	8237800	8383000	7468500	0	9013300
CD109 molecule	CD109	2485800	0	4649200	10032000	10790000	15409000
Transportin-1	TNPO1	6051600	4794300	4445200	7071100	10022000	9127000
Ras-related protein Rap-2a	RAP2A	0	0	0	37524000	29147000	20165000
60S ribosomal protein L10	RPL10	13618000	16164000	27277000	0	0	0
40S ribosomal protein S10	RPS10	10194000	9432400	9951900	1618600	3364300	3185800
L-lactate dehydrogenase	LDHB	6009300	0	0	27908000	21268000	5965200
LRAT domain containing 2	LRATD2	0	0	0	15785000	16817000	21205000
E3 ubiquitin-protein ligase MGRN1 (Fragment)	MGRN1	9990600	8574500	6976400	4079700	4729400	5386400
HGF activator	HGFAC	8410500	4840900	3381500	14341000	13189000	13036000
Syndecan-1	SDC1	0	0	0	23804000	14862000	20296000
Protein S100-A7A	S100A7A	4822200	6577600	8668200	4532800	19518000	17212000
Isoform 3 of FERM, ARHGEF and pleckstrin domain-containing protein 2	FARP2	0	0	0	13666000	12190000	16011000
Coagulation factor VIII	F8	5100900	3581900	4056600	32137000	26002000	5094300
Collectin-12	COLEC12	15053000	11898000	5452800	0	0	0
Protein S100-A12	S100A12	761250	0	1502600	21546000	13469000	3882000
Bleomycin hydrolase (Fragment)	BLMH	7029400	6035200	6558500	4991600	8698500	8866500
Protein mono-ADP-ribosyltransferase PARP4	PARP4	13400000	373980	2080000	735730	1139900	0
Cell adhesion molecule 1	CADM1	0	6041500	0	25892000	23789000	29012000
Carbonyl reductase 3	CBR3	9855700	0	0	11596000	13825000	12530000
Prothymosin alpha	PTMA	12813000	11709000	13779000	7103700	9834000	11734000
Tripartite motif containing 23	TRIM23	15889000	6579400	7243500	9253700	16668000	13180000
Isoform 2 of Multiple C2 and transmembrane domain-containing protein 2	MCTP2	9078700	5925700	13679000	18747000	4304300	7973500
40S ribosomal protein S21	RPS21	10339000	8443000	7784600	5824700	0	0
Syntaxin-binding protein 2 (Fragment)	STXBP2	7431400	9353200	9078100	18318000	13675000	14602000
Interferon gamma receptor 1	IFNGR1	7896100	7349200	9487100	6563300	4854000	6756300
Beta-2-microglobulin	B2M	0	1592900	2061900	14435000	21549000	5863600
Cation-transporting ATPase (Fragment)	ATP13A3	4531400	5291700	7571400	0	4665800	7784200
Isoform Short of Vesicle transport through interaction with t-SNAREs homolog 1B	VTI1B	8459900	15156000	8976000	0	0	0
Integrin beta-1	ITGB1	0	0	41284000	8221000	0	4313300
Transmembrane 9 superfamily member	TM9SF2	29151000	0	14760000	0	0	0
Basic leucine zipper and W2 domains 1	BZW1	7555000	6333100	6611800	6630200	5156200	6617900
DnaJ homolog subfamily A member 4	DNAJA4	0	0	0	14835000	18316000	30838000
Protein HEG homolog 1	HEG1	0	0	0	7489300	7340700	12372000
Transaldolase	TALDO1	15079000	13791000	14538000	0	0	0
Isoform 2 of Sulfhydryl oxidase 1	QSOX1	11008000	10579000	5776000	4705200	0	0
Myosin heavy chain 9	MYH9	6049400	3631000	3436100	26461000	6751300	3232800
Phospholipid scramblase (Fragment)	PLSCR3	0	0	0	26387000	29368000	24269000
Septin-9	SEPTIN9	15360000	3763300	2251900	2789600	1769600	4168500
Calpain-1 catalytic subunit	CAPN1	20354000	4267700	6374600	4398200	0	3243500
Eukaryotic translation initiation factor 4H	EIF4H	10421000	4828800	4428500	10755000	5286100	12106000
Elongin-B	ELOB	9350300	6136100	6166400	5192400	6816700	5762600
Isoform 2 of E3 ubiquitin-protein ligase RNF128	RNF128	13192000	8423300	8540400	0	0	4562200
Solute carrier family 2, facilitated glucose transporter member 1	SLC2A1	2831100	3071300	2250600	13971000	18031000	16848000
Ras-related protein Rab-34, isoform NARR (Fragment)	RAB34	4359200	5081500	5913200	11466000	9877800	12768000
Cell surface glycoprotein MUC18	MCAM	0	0	0	20452000	21041000	19582000
Placenta-specific protein 9	PLAC9	0	0	0	0	17599000	29313000
Eukaryotic translation initiation factor 3 subunit I	EIF3I	9082100	4738500	7798000	7608000	10998000	0
Isoform 8 of Eukaryotic translation initiation factor 4 gamma 1	EIF4G1	7933200	4600400	4991100	3810300	3807400	4840200
Flavin reductase (NADPH)	BLVRB	10989000	10993000	11046000	0	0	0
EH domain containing 3	EHD3	4449800	0	0	14434000	18635000	6955500
ABCE1 protein	ABCE1	0	6282900	5310100	8670400	7986800	17341000
Adipsin	CFD	14805000	1861800	915540	0	0	0
Hyaluronan mediated motility receptor	HMMR	10236000	0	23607000	0	0	0
Syndecan binding protein	SDCBP	0	16227000	0	12577000	15395000	12162000
Isoform 2 of Serine incorporator 3	SERINC3	0	8314900	9006600	17734000	20668000	14827000
Tubulin alpha chain	LOC112443216	0	0	0	0	0	0
Eukaryotic translation initiation factor 3 subunit G (Fragment)	EIF3G	11928000	8272700	6973300	8039700	6245000	11987000
Hornerin	HRNR	3242500	2187400	2077300	4788100	2635400	10436000
Trans-Golgi network integral membrane protein 2	TGOLN2	7726700	4043800	7726600	0	496950	412490
Solute carrier family 6 member 20	SLC6A20	17758000	21728000	8755700	0	3137200	2565100
Lamin-B1 (Fragment)	LMNB1	6082100	5687200	4695900	7534900	9496000	7047500
Programmed cell death protein 5	PDCD5	1393800	3345000	3508700	6824400	7027000	18737000
Thyroxine-binding globulin	SERPINA7	2204200	0	1838100	33435000	3067000	6693800
Isoform 2 of Protein CLEC16A	CLEC16A	6218700	0	0	37964000	0	27024000
Tenascin C	TNC	0	0	5083100	15253000	24100000	16034000
Uncharacterized protein C3orf49	C3orf49	5456000	3453500	8111800	9748300	12663000	24425000
Testis expressed 15, meiosis and synapsis associated	TEX15	10075000	7401900	0	9310800	14582000	24765000
Sorting nexin-5	SNX5	11966000	4738600	5669900	0	0	0
Glutaminyl-tRNA synthetase	QARS1	16336000	2473300	5060200	0	0	0
Transcription factor SOX-5	SOX5	0	0	0	0	0	0
Collagen alpha-1(XII) chain	COL12A1	14896000	13465000	20173000	0	0	0
Isoform Short of Protein jagged-2	JAG2	10602000	7790800	19167000	0	0	0
Integrin subunit alpha 4	ITGA4	4464700	7799200	0	46413000	0	9872600
26S proteasome non-ATPase regulatory subunit 10	PSMD10	9292300	5833600	6804800	4215900	5205900	5469800
Alcohol dehydrogenase class-3	ADH5	11530000	7062300	0	12645000	12130000	0
Bifunctional purine biosynthesis protein PURH	ATIC	13292000	7150900	8506300	8818800	8917900	9876700
Vesicle-trafficking protein SEC22b	SEC22B	6098800	0	4163800	7200900	17284000	14002000
Mannan binding lectin serine peptidase 2	MASP2	3468900	6512300	3163900	11013000	9332500	7642000
Lysine--tRNA ligase	KARS1	8878800	4604500	4252900	0	0	0
Kinesin-1 heavy chain	KIF5B	3364300	2719100	4750700	4566700	5536100	6455800
Cadherin-2	CDH2	0	0	0	17476000	27073000	25602000
Small integral membrane protein 1	SMIM1	19474000	14457000	14147000	0	0	0
Solute carrier family 2 (Facilitated glucose transporter), member 3	SLC2A3	0	0	0	11494000	22607000	12458000
Receptor tyrosine-protein kinase erbB-2	ERBB2	4267900	4586600	2709000	5279300	6970000	17798000
Uncharacterized protein	C16H1orf21	2479600	0	2580500	8466300	10573000	14586000
Neuronal calcium sensor 1	NCS1	0	0	0	21016000	17079000	16926000
Tropomyosin alpha-4 chain	TPM4	6981400	5683800	7834200	8457300	0	6280500
Golgi-resident adenosine 3,5-bisphosphate 3-phosphatase	IMPAD1	5150900	0	10767000	0	4274600	3814800
Low molecular weight phosphotyrosine protein phosphatase	ACP1	6719600	0	7264500	10879000	8834300	11052000
Cysteine-rich secretory protein LCCL domain-containing 1	CRISPLD1	0	0	0	12140000	12202000	11778000
Afamin	AFM	0	0	0	24328000	0	1000800
C-type lectin domain-containing protein	LOC112444733	0	0	0	10838000	10999000	21596000
60S ribosomal protein L23a	RPL23A	9637300	7071300	8120400	4224600	4779800	5394900
Fraser extracellular matrix complex subunit 1	FRAS1	4742300	3556700	3830200	41695000	3570700	0
Proteolipid protein 2	PLP2	0	0	0	0	0	0
Ribosome biogenesis protein NOP53 (Fragment)	NOP53	0	0	0	0	15777000	52070000
Glyoxalase domain-containing protein 4	GLOD4	5336900	0	3759800	6987700	5002800	7216100
Syntrophin beta 2	SNTB2	4350300	13096000	3134200	6968600	10198000	6469000
CKLF-like MARVEL transmembrane domain-containing protein 6	CMTM6	14548000	19890000	13807000	0	0	0
Transmembrane protease serine 2 (Fragment)	TMPRSS2	5608300	7070700	8708400	0	0	0
Aminopeptidase	ENPEP	0	0	0	19524000	19293000	26861000
Glutaredoxin-3	GLRX3	13801000	13751000	16643000	0	0	0
Ferric-chelate reductase 1	FRRS1	6545200	4738100	6120300	0	0	0
Dolichyl-diphosphooligosaccharide--protein glycosyltransferase subunit 1	RPN1	5432200	3331900	0	31402000	20637000	0
Nascent polypeptide-associated complex subunit alpha	NACA	8499400	0	6166600	0	4091300	4046100
Annexin	ANXA6	0	0	0	17547000	15917000	7864500
RAC3 protein	RAC3	0	0	0	10607000	27026000	21213000
Tripartite motif containing 28	TRIM28	5850400	4377400	5475000	5034400	8023800	6150200
Cytoplasmic FMR1-interacting protein	CYFIP2	7849200	2971300	3782400	8224300	7542400	10574000
Isoform 19 of Fibroblast growth factor receptor 1	FGFR1	7344300	8938300	11353000	0	5299800	6115900
COP9 signalosome complex subunit 2	COPS2	7420600	4798800	3526000	4899800	5318600	3679100
FAT atypical cadherin 2	FAT2	20938000	13941000	9127200	0	0	0
Isoform 2 of Follistatin-related protein 3	FSTL3	12422000	12003000	9394000	0	0	0
Phosphatidylinositol transfer protein beta isoform (Fragment)	PITPNB	6154400	8887100	0	14122000	12133000	18119000
DEAD-box helicase 17	DDX17	9715300	6868700	8553600	5725000	5303800	0
Isoform 2 of Kinesin-like protein KIF23	KIF23	3436900	4196000	4292400	7830900	13282000	24345000
Intersectin-1	ITSN1	9795100	6425000	8669000	0	0	0
Aldehyde dehydrogenase family 16 member A1	ALDH16A1	12566000	32519000	0	0	7127000	0
Neuronal pentraxin 1	NPTX1	7749600	9473100	7207500	8174600	3536800	7012600
Isoform 5 of Isthmin-2	ISM2	9634300	9448100	0	0	0	0
Isoform 2 of Casein kinase I isoform alpha	CSNK1A1	4635600	4666800	5154300	6631100	4147100	6531900
Transmembrane protein 237	TMEM237	2851900	6041400	4077700	10155000	7398600	11002000
Aminoacyl tRNA synthase complex-interacting multifunctional protein 1	AIMP1	9448200	5478700	6561800	0	0	0
Solute carrier organic anion transporter family member	SLCO4A1	6139800	6344000	8423900	0	0	0
Ubiquitin-conjugating enzyme E2 K	UBE2K	9087700	9116300	9215600	6323700	4803200	4419100
Plastin-1	PLS1	7566700	6700100	8308100	0	0	5461500
LHFPL tetraspan subfamily member 6	LHFPL6	12782000	9180500	10681000	0	0	0
SERPINA10 protein	SERPINA10	2338100	0	0	14971000	8039000	1866900
Misshapen-like kinase 1	MINK1	3175800	2433800	1626700	10716000	11694000	11260000
Dyslexia-associated protein KIAA0319-like protein (Fragment)	KIAA0319L	10262000	9647400	12511000	0	0	0
Major vault protein	MVP	16707000	9202200	13728000	0	0	0
Glycoprotein integral membrane 1	GINM1	8540700	7954800	6929700	0	0	0
Sodium-dependent neutral amino acid transporter B(0)AT2	SLC6A15	0	0	0	11380000	9433500	11014000
F-actin-capping protein subunit alpha	CAPZA2	9907900	6204800	7420100	0	5269400	5841200
Isoform 3 of Calnexin	CANX	4470100	7571700	7004100	6819500	7694100	5501600
Vang-like protein	VANGL1	4263800	0	3693600	7457800	5005400	13289000
Protein S100-A8	S100A8	0	4966600	9525800	5032200	13467000	7970900
Ubiquitin domain-containing protein 2	UBTD2	6435200	5788700	6358900	6179800	14291000	11042000
Adenosine kinase	ADK	6151900	4796700	5106800	6144800	6008500	0
E3 ubiquitin-protein ligase RNF167	RNF167	5044900	6429200	8315800	0	8272300	7617500
Stathmin	STMN2	14397000	16642000	11017000	0	0	0
COP9 signalosome complex subunit 4	COPS4	0	0	0	28544000	13822000	0
Isoform 4 of AP-1 complex subunit beta-1	AP1B1	12376000	8774900	5567400	3928300	3745300	3010600
Adenosine deaminase	ADA	12914000	3362000	4076700	0	0	0
Isoform 3B of Desmocollin-3	DSC3	13911000	15718000	0	11116000	9381400	0
Costars family protein ABRACL	ABRACL	5938400	0	6882000	12616000	8262400	10177000
Isoform 2 of Tissue factor	F3	10977000	14949000	14984000	0	0	0
C-type lectin domain family 1 member A	CLEC1A	11817000	19962000	11331000	0	0	0
Collagen alpha-1(III) chain	COL3A1	5393200	6577100	6432600	4134800	7836700	4611200
MAP2K1 protein	MAP2K1	8175100	0	7325900	0	5512400	7850500
Flavin reductase (NADPH)	BLVRB	2775100	0	1881800	10611000	27348000	3883300
60S ribosomal protein L31	RPL31	6724000	5706900	12687000	0	3504900	0
Torsin-3A (Fragment)	TOR3A	0	0	0	7858400	7955000	9502700
Laminin subunit alpha 4	LAMA4	0	0	0	27343000	0	29287000
Neuromodulin	GAP43	0	0	0	8477800	9970100	7865900
Rab GDP dissociation inhibitor alpha	GDI1	6204900	3641900	4255500	7063300	5714600	5591000
HLA class I histocompatibility antigen, B alpha chain (Fragment)	HLA-B	0	0	0	18669000	21254000	16019000
Isoform 3 of Serine/threonine-protein kinase ULK3	ULK3	0	0	0	5432500	7320600	8614600
Frizzled-7	FZD7	4936900	5612600	7784700	0	9373800	9452500
Sulfate transporter	SLC26A2	0	0	0	12593000	14492000	13003000
Receptor protein-tyrosine kinase	EGFR	12888000	12898000	10212000	0	0	4451200
Peptidyl-prolyl cis-trans isomerase A	PPIA	0	0	0	27276000	27314000	0
60S ribosomal protein L22 (Fragment)	RPL22	15168000	3988300	10485000	3114400	4086000	3209300
CD2 associated protein	CD2AP	13960000	12930000	0	0	0	0
Cathepsin L2	CTSV	11610000	12367000	11708000	0	4243000	0
CD81 antigen	CD81	7784400	0	0	0	26236000	15853000
Regucalcin	RGN	0	0	5613500	18796000	9758100	0
116 kDa U5 small nuclear ribonucleoprotein component	EFTUD2	4375400	2945500	3524000	8656200	5833200	7244700
Isoform 2 of Protein SGT1 homolog	SUGT1	12845000	8241400	12530000	4059700	0	0
Alpha-1,6-mannosylglycoprotein 6-beta-N-acetylglucosaminyltransferase	MGAT5	7602500	0	0	32128000	8567000	0
Chloride channel protein (Fragment)	CLCN5	8624600	8538200	8001200	5004400	5681100	7741100
Isoform 2 of Tyrosine-protein kinase Fyn	FYN	0	0	0	18721000	18084000	16998000
UL16-binding protein 3	ULBP3	0	0	0	0	0	0
SLIT-ROBO Rho GTPase-activating protein 2	SRGAP2	0	0	0	5558700	7060500	11928000
Syntaxin-8	STX8	7890100	11005000	6512600	0	0	0
Isoform 2 of Reduced folate transporter	SLC19A1	0	0	0	13954000	12779000	26875000
Vacuolar proton pump subunit B	ATP6V1B1	6132100	4386800	4574100	0	0	0
Periostin	POSTN	0	0	0	0	0	0
Neogenin (Fragment)	NEO1	0	0	0	13234000	11920000	16484000
Sodium channel protein type 1 subunit alpha	SCN1A	0	0	0	0	0	0
Eukaryotic peptide chain release factor subunit 1	ETF1	6551800	4544300	5063000	5947700	6964600	5495300
Ammonium transporter Rh type A	RHAG	4150200	4446400	0	7564200	15139000	18942000
Heterogeneous nuclear ribonucleoprotein R	HNRNPR	10104000	0	3520100	3076400	0	0
Sushi, von Willebrand factor type A, EGF and pentraxin domain-containing protein 1	SVEP1	2048200	1416700	0	14804000	14304000	0
COP9 signalosome subunit 5	COPS5	5469900	2026300	2968500	4891800	3630700	2590900
Elongin-C	ELOC	6937600	0	5593700	4968200	5315100	7585100
V-set domain-containing T-cell activation inhibitor 1	VTCN1	3964500	8107400	9839800	0	1965200	0
SPG11 vesicle trafficking associated, spatacsin	SPG11	13074000	10784000	0	14367000	6733000	0
Obg-like ATPase 1 (Fragment)	OLA1	8843300	0	7432200	15461000	9163000	0
V-type proton ATPase subunit H	ATP6V1H	9204900	3248600	3594100	0	0	2639400
Ceramide transfer protein (Fragment)	CERT1	8014000	0	22854000	0	0	0
Probable serine carboxypeptidase CPVL (Fragment)	CPVL	10883000	9774000	6137500	0	0	0
Vasodilator-stimulated phosphoprotein	VASP	7748600	0	5434100	7462900	5434900	5627300
Adenylosuccinate synthetase isozyme 2	ADSS2	7185100	4780100	5609900	5562300	5518300	4078900
CD58 molecule	CD58	0	0	0	11251000	10184000	8405400
Histone H2A	LOC524236	0	20256000	0	0	32446000	0
Phosphatidylinositol-4,5-bisphosphate 4-phosphatase (Fragment)	PIP4P1	7490200	4569600	6040400	0	3583400	3163100
Isoform 2 of Tryptophan--tRNA ligase, cytoplasmic	WARS1	8933200	6218300	4549800	0	0	7810700
Collagen alpha-2(XI) chain (Fragment)	COL11A2	7946000	5125700	5407100	8358600	0	15013000
Arf-GAP domain and FG repeat-containing protein 1	AGFG1	7170500	3694300	7777000	0	0	0
ANTXR cell adhesion molecule 1	ANTXR1	0	0	0	9002100	7761600	9389700
Tight junction protein ZO-2 (Fragment)	TJP2	4843700	5126900	4397500	0	0	0
Carboxypeptidase E	CPE	0	0	0	20324000	20089000	9623800
Sodium/myo-inositol cotransporter	SLC5A3	0	0	3905500	6899700	8022900	15290000
Nucleoside-diphosphate kinase	CMPK1	5719800	4680300	4711200	5888900	5700700	5155300
Formin like 2	FMNL2	4998000	7248000	7939500	6019800	6507700	9008300
Coatomer subunit zeta (Fragment)	COPZ1	18982000	3351600	0	0	0	0
RUN and FYVE domain-containing protein 1 (Fragment)	RUFY1	0	7021700	12074000	12172000	0	11108000
Fibrinogen gamma chain	FGG	0	0	0	25179000	23330000	0
Eukaryotic translation initiation factor 3 subunit J	EIF3J	7228700	2970300	5033400	0	0	0
3-hydroxy-3-methylglutaryl coenzyme A synthase	HMGCS1	8116600	0	5588500	8045900	7988600	6902700
Carboxypeptidase D	CPD	7053600	5406800	0	4093500	7796500	3889300
Solute carrier family 12 member 9	SLC12A9	7619400	8249000	4662300	0	0	0
EF-hand and coiled-coil domain-containing protein 1	EFCC1	18180000	0	10481000	0	0	0
Protein lin-7 homolog A	LIN7A	0	0	0	20890000	26702000	0
Plakophilin-3	PKP3	5612900	5527600	4379000	0	0	0
E3 ubiquitin-protein ligase RNF149	RNF149	9331300	11124000	8487300	2672500	3119800	2176600
Uncharacterized protein	LOC528040	0	0	0	13315000	5143700	2671100
Casein kinase II subunit alpha	CSNK2A2	4954900	3729600	5868600	0	7499900	4920300
Vacuolar-sorting protein SNF8	SNF8	4605400	6988400	7658100	2941500	0	0
Platelet-activating factor acetylhydrolase IB subunit gamma (Fragment)	PAFAH1B3	7524500	5511700	4635300	6511900	6558200	3801600
Carboxylic ester hydrolase	BCHE	0	0	0	16065000	10331000	20563000
Cyclin-dependent kinase inhibitor 2A	CDKN2A	0	0	0	6631600	8106100	12517000
Glutathione peroxidase 3	GPX3	5268900	4833100	0	14282000	10230000	0
Protein phosphatase 1 regulatory subunit 12A (Fragment)	PPP1R12A	4780900	3706800	5103700	0	0	0
NUP43 protein	NUP43	12024000	0	0	0	14370000	12181000
Actin beta like 2	ACTBL2	0	0	0	0	0	0
Protein-serine/threonine phosphatase (Fragment)	CTDSPL	9755300	3646300	0	5960800	5723300	15568000
S-methyl-5-thioadenosine phosphorylase	MTAP	5402600	5792800	13308000	0	5184800	5155800
Protein S100-A8	S100A8	0	0	0	28094000	11053000	6528400
Serpin A3-4	SERPINA3-4	2985700	0	0	20569000	3226500	0
Isoform 2 of Heme-binding protein 2	HEBP2	3968100	4250500	4893400	7818700	0	5737500
Extracellular matrix protein 1	ECM1	2592100	3314700	2965400	7434800	13391000	7766200
NEDD8-conjugating enzyme Ubc12	UBE2M	3709700	0	6754700	8459500	0	8680900
Isoform 2 of Discoidin, CUB and LCCL domain-containing protein 1	DCBLD1	0	15048000	13005000	0	0	0
LHFPL tetraspan subfamily member 2 protein	LHFPL2	1671700	0	858830	0	0	0
Plasma serine protease inhibitor	SERPINA5	7269000	0	2844900	11393000	4601500	2253600
Ubiquitinyl hydrolase 1	OTUB1	16200000	0	10298000	0	0	0
Netrin-4	NTN4	0	0	0	17446000	8272100	9409400
Cdc42-interacting protein 4	TRIP10	8456900	0	8681700	3064000	0	0
Isoform 6 of Drebrin-like protein	DBNL	3543000	2507300	4702800	3117500	4910800	7379800
Actin-related protein 2/3 complex subunit 5	ARPC5	8467900	6832600	8826100	0	8275700	0
Endothelial differentiation-related factor 1	EDF1	9596000	9419000	11138000	0	0	0
SERPINE1 mRNA binding protein 1	SERBP1	4918300	4561900	4109200	2945300	5087800	3731600
Reelin	RELN	3834500	0	2269600	6903400	3766700	3438100
EPS15L1 protein	EPS15L1	7782800	4456300	4925500	0	0	0
Isoform 3 of Prostatic acid phosphatase	ACP3	4480600	6019900	5829100	0	0	0
Alpha-1,4 glucan phosphorylase	PYGL	9671500	0	5543800	0	4488100	0
Synaptobrevin-2	VAMP2	3207400	2612600	2652100	0	12622000	17021000
Nuclear RNA export factor 1 (Fragment)	NXF1	0	0	0	9749000	0	33382000
PDZ and LIM domain protein 1	PDLIM1	0	0	0	5119800	8201100	16042000
Complement factor I	CFI	2836400	3085600	0	13931000	4264600	4460200
Complement component 1 Q subcomponent-binding protein, mitochondrial	C1QBP	1917800	0	0	18263000	15794000	5382900
Uncharacterized protein	LOC515333	0	0	0	7598000	6636900	6861700
Deoxyuridine 5-triphosphate nucleotidohydrolase	DUT	3866200	4002400	5039900	0	4465900	5111100
Importin 7	IPO7	9363100	0	0	6728700	0	0
Poly [ADP-ribose] polymerase	PARP1	2329900	0	0	4206300	26541000	8618900
WD repeat-containing protein 64 (Fragment)	WDR64	0	0	0	0	0	0
Histone H2B	HIST3H2BB	0	5806500	0	4297000	27624000	5076600
V-type proton ATPase subunit D	ATP6V1D	15747000	4121500	6511300	0	0	0
Probable G-protein coupled receptor 32	GPR32	8868800	13648000	8034900	0	0	0
Pantetheinase	VNN1	0	7764100	0	20471000	0	7179900
Growth arrest specific 1	GAS1	0	0	0	20747000	20247000	0
Isoform 2 of SH3 domain-binding protein 4	SH3BP4	6256600	2837200	3417300	0	0	1701500
RAB31, member RAS oncogene family	RAB31	7802100	8721900	12108000	0	0	0
S-adenosylmethionine synthase	MAT2A	0	3956300	0	4829400	3578800	4282000
Receptor protein-tyrosine kinase (Fragment)	DDR1	5810400	0	7332700	0	0	0
Tropomyosin alpha-1 chain	TPM1	5661700	6334900	7841000	0	0	0
Calcyclin-binding protein	CACYBP	0	0	6458700	9055500	10545000	11963000
C-type lectin domain family 11 member A	CLEC11A	4955300	0	6787300	0	0	0
Malate dehydrogenase, mitochondrial	MDH2	6433600	4122600	5805300	0	0	0
ADP-ribosylation factor-like protein 15	ARL15	2963700	0	0	9543200	10219000	15536000
Isoform 3 of Copper-transporting ATPase 1	ATP7A	0	0	0	12486000	11667000	16018000
Uncharacterized protein		2848400	4342900	0	14970000	3842700	0
Eukaryotic translation elongation factor 1 epsilon-1	EEF1E1	8599600	4608600	5396500	0	4496100	0
Argininosuccinate synthase	ASS1	12195000	0	0	9978700	7993700	0
Keratinocyte proline-rich protein	KPRP	2276600	3686000	1250900	2256600	4988100	8689400
CXADR-like membrane protein	CLMP	6529000	7318000	8808800	0	0	0
Signal transducing adaptor molecule	STAM	4087900	5112400	5645400	0	3952400	0
Endoplasmin	HSP90B1	8987200	5122000	0	0	0	6422100
Ras-related protein Rab-18	RAB18	7978300	2899100	8303800	2614900	2634800	2709400
Isoform 4 of Endophilin-A3	SH3GL3	0	0	0	1580900	1579800	2734000
Serpin A3-1	SERPINA3-1	5248700	0	0	22145000	4395800	2706100
Eukaryotic translation initiation factor 3 subunit D	EIF3D	7105600	0	4514200	0	0	0
KH-type splicing regulatory protein	KHSRP	6201900	3650200	3832000	0	4668200	0
Glycoprotein IX platelet	GP9	0	0	0	16916000	15038000	5690800
Arginine--tRNA ligase, cytoplasmic	RARS1	14667000	0	7754000	0	0	0
Presenilin-1 (Fragment)	PSEN1	8005600	0	9238500	0	0	8568000
Isochorismatase domain-containing protein 1	ISOC1	6822600	13956000	7628100	0	0	0
Eukaryotic translation initiation factor 2 subunit 3 (Fragment)	EIF2S3	7014600	4363300	0	5463700	7872500	8099200
Jupiter microtubule-associated homolog 1 (Fragment)	JPT1	5221400	6184900	6131200	0	5376100	7820000
Cystatin-C	CST3	7798800	0	0	14728000	9107900	0
FERM, ARHGEF and pleckstrin domain-containing protein 2 (Fragment)	FARP2	0	0	0	7746900	8852500	20529000
Damage-control phosphatase ARMT1	ARMT1	7801400	7346900	9594100	0	0	0
Nicotinate-nucleotide pyrophosphorylase [carboxylating]	QPRT	6178300	4183400	4349400	0	0	0
Paxillin	PXN	9320300	0	4822000	0	0	0
USP9X	USP9X	3891000	0	0	6049500	6450100	6360900
Replication protein A 14 kDa subunit	RPA3	5032800	0	7960300	7687800	8042600	0
Myosin IE	MYO1E	5336600	0	5264600	0	3065800	0
Eukaryotic translation initiation factor 4B (Fragment)	EIF4B	7510800	5070700	4894500	3023300	3431600	3836800
Isoform 2 of General vesicular transport factor p115	USO1	9679100	0	0	0	4121900	0
Ubiquitin-fold modifier 1	UFM1	5907300	5407500	5762300	0	0	0
Isoform 6 of Calpastatin	CAST	9218900	0	5666800	0	0	0
T cell receptor alpha variable 16	TRAV16	9550000	5669000	8699300	0	0	0
Sodium- and chloride-dependent glycine transporter 1	SLC6A9	6074300	5002200	2777800	0	0	1938700
E3 ubiquitin-protein ligase RNF123	RNF123	2839500	6934000	2296900	14255000	5428300	0
Translation machinery-associated protein 7	TMA7	4110500	5050600	5616500	3652300	3592200	7090600
Protein dpy-30 homolog	DPY30	6643900	6714600	6109300	2281300	3015100	3002300
Small nuclear ribonucleoprotein Sm D1	SNRPD1	8850300	7316000	8202700	0	0	0
Megakaryocyte and platelet inhibitory receptor G6b	MPIG6B	0	0	0	14303000	13996000	6373100
Interleukin enhancer-binding factor 2 (Fragment)	ILF2	8585000	6063700	5834100	0	0	0
Cytochrome c (Fragment)	CYCS	5629400	6027400	5149600	0	0	0
Thioredoxin-disulfide reductase	TXNRD1	0	0	0	0	0	0
Guanine nucleotide exchange factor H1	ARHGEF2	0	0	0	0	0	0
Cyclin-dependent kinase 16 (Fragment)	CDK16	0	0	0	8487700	7572900	7230700
Peptidyl-prolyl cis-trans isomerase (Fragment)	PIN1	2942500	0	4040800	6833200	10123000	7290500
TMEM87A protein	TMEM87A	10035000	0	5332200	0	4361600	4035700
Solute carrier family 22 member 5	SLC22A5	5250400	7351400	8665400	0	0	0
Phosphoribosyl pyrophosphate synthetase 2	PRPS2	0	0	0	0	9773300	7712200
Neurofilament light polypeptide	NEFL	0	0	0	4170200	8844000	5280800
Profilin	PFN2	3986000	3109500	4889100	0	0	0
Beta-centractin	ACTR1B	6848400	4736900	5483500	0	0	0
Inositol polyphosphate-5-phosphatase A	INPP5A	0	0	0	0	10532000	10807000
Phosphatidylinositol-5-phosphate 4-kinase type 2 alpha	PIP4K2A	0	0	0	7825000	6027100	7264800
Gamma-glutamyl hydrolase	GGH	0	0	0	15976000	8047400	6366900
Protein tyrosine phosphatase receptor type D	PTPRD	0	0	0	0	20874000	12422000
AP-1 complex subunit gamma	AP1G1	4508500	3269900	3356500	0	0	0
Family with sequence similarity 168 member A	FAM168A	4934700	5325000	11345000	0	0	0
Lumican	LUM	0	0	0	0	0	0
Metalloendopeptidase	BMP1	1281800	0	0	3859800	8688300	7685800
Coiled-coil domain containing 50	CCDC50	0	0	0	7717700	14011000	10447000
Nucleoprotein TPR	TPR	8607200	896730	1588200	563890	686550	0
Protocadherin beta-3	PCDHB3	6707300	8485400	7352500	0	0	0
Coatomer subunit epsilon	COPE	7352400	3179000	2483700	0	2826000	0
Acyl-peptide hydrolase	APEH	7581200	4346100	6427000	0	0	0
Procollagen-lysine,2-oxoglutarate 5-dioxygenase 1	PLOD1	0	0	0	16995000	0	14257000
Syntaxin-6	STX6	6551900	4131700	6034300	0	0	0
Protein shisa-2 homolog	SHISA2	0	0	0	10276000	8970000	11521000
Isoform 2 of Calsyntenin-1	CLSTN1	4104600	0	5007200	10273000	0	0
Splicing factor 3B subunit 3	SF3B3	5192400	5170500	4254200	0	4787700	5946000
Isoform 2 of Reticulocalbin-1	RCN1	0	0	0	15032000	15419000	0
Isoform 2 of Ephrin type-A receptor 4	EPHA4	0	0	0	6491500	6510100	5705700
Nidogen 2	NID2	3866600	6947400	8014000	5607000	0	0
Protein transport protein Sec16A (Fragment)	SEC16A	3850800	7609500	10146000	0	0	0
Tripeptidyl-peptidase 2	TPP2	3197800	4662900	9314200	0	3865000	2731900
Prefoldin subunit 3	VBP1	6002000	0	0	6189000	0	0
Tubulin beta-3 chain	TUBB3	6366800	0	5110500	0	0	0
Eukaryotic translation initiation factor 1	EIF1	3609000	0	4381900	0	0	16517000
Polyadenylate-binding protein	PABPC4	10177000	0	4308300	0	0	0
Nectin cell adhesion molecule 1	NECTIN1	5330700	5815700	9791200	0	0	0
Ras GTPase-activating protein-binding protein 1	G3BP1	4745300	4212400	5759600	0	0	0
Coatomer subunit beta	COPB2	5128600	2303200	2228700	1741000	3065000	2588400
Solute carrier family 12 member 4	SLC12A4	6155100	6437800	4893700	0	2806700	0
BRICK1 subunit of SCAR/WAVE actin nucleating complex	BRK1	2572000	0	0	3035000	3513000	7460000
Equilibrative nucleoside transporter 2	SLC29A2	7465400	6245300	5515300	0	2276200	0
MAM domain containing 2	MAMDC2	0	0	5013500	7505600	8845300	5897300
Plakophilin 2	PKP2	9501700	0	0	0	6908900	7238000
Importin-9	IPO9	10743000	0	3092100	0	0	3629200
Histone deacetylase 2	HDAC2	9424300	5079700	5403700	0	0	0
Isoform 3 of Guanine nucleotide-binding protein G(s) subunit alpha isoforms short	GNAS	0	0	0	7916800	6241100	8492200
Insulin-degrading enzyme	IDE	3035100	3250700	3185700	2863600	3168900	2896000
Neuropeptide-like protein C4orf48	C4orf48	0	0	0	0	0	0
Tubulin beta chain	TUBB2A	1359600	0	0	11771000	8406600	6868100
Nucleosome assembly protein 1-like 4 (Fragment)	NAP1L4	0	0	0	8869200	6738100	7729100
Cadherin-5	CDH5	4348700	2337100	4067800	0	0	0
Regulator of microtubule dynamics protein 3 (Fragment)	RMDN3	0	0	0	0	0	0
ATPase, H+ transporting, lysosomal accessory protein 1, isoform CRA_c	ATP6AP1	3416700	5453900	0	7095700	6102100	4965700
Tetraspanin-18 (Fragment)	TSPAN18	0	0	0	6998600	11767000	10300000
Keratin, type II cytoskeletal 6C	KRT6C	0	0	5846200	7440500	0	11732000
Stress-70 protein, mitochondrial	HSPA9	4193500	3992000	4262900	0	0	0
Cytoplasmic aconitate hydratase	ACO1	3781200	3249000	3245700	6284300	4204100	3333800
Phosphoprotein associated with glycosphingolipid-enriched microdomains 1	PAG1	0	0	0	9829700	8800800	9938500
DNA replication licensing factor MCM2 (Fragment)	MCM2	6853300	2346500	1917300	0	2743800	0
CAP-Gly domain containing linker protein 1	CLIP1	0	0	0	0	11710000	17066000
Coactosin-like protein	COTL1	2917700	3718100	4179300	3565300	4474600	4620300
Proteasome subunit beta type-5	PSMB5	1267500	1490700	1605200	8175300	4513600	8880300
Protein S100-A9	S100A9	0	0	0	21694000	5907800	0
Isoform 3 of Phosphoacetylglucosamine mutase	PGM3	3631500	0	1717500	5615100	5018900	3312700
eIF-2-alpha kinase activator GCN1	GCN1	4492900	0	5286300	0	0	0
Meiosis 1 associated protein	M1AP	0	3898700	0	0	24398000	0
Mucin-15	MUC15	6503100	6951600	6292200	0	0	0
Albumin (Fragment)	ALB	0	0	0	0	0	0
Isoform 2 of Ras GTPase-activating protein 3	RASA3	0	0	0	6654800	5580000	5351400
UDP-glucuronic acid decarboxylase 1 (Fragment)	UXS1	3884700	0	10089000	0	4213300	0
Uncharacterized protein	LOC100296627	0	0	0	5119000	5798300	6644200
COP9 signalosome complex subunit 1	GPS1	5829100	0	3974100	0	0	0
Spartin	SPART	4609100	6959400	7637600	0	0	0
Glycerol-3-phosphate phosphatase	PGP	9006000	4753900	4381700	0	0	0
PH and SEC7 domain-containing protein 3	PSD3	0	0	0	6494200	8246300	6378900
Uncharacterized protein	LOC112441458	3981500	0	2653700	7292600	7716700	0
Protein kinase C	PRKCI	4102000	0	3731700	8631900	0	5160200
Receptor expression-enhancing protein (Fragment)	REEP5	6634600	1927800	0	2402100	0	2262800
Isoform 3 of Cytosol aminopeptidase	LAP3	6757600	2700800	2597400	0	0	0
Lactosylceramide 4-alpha-galactosyltransferase	A4GALT	6037500	7120200	5661800	0	0	0
Tumor necrosis factor receptor superfamily member 10C	TNFRSF10C	4237900	5519200	5120600	0	0	0
Synaptophysin-like protein 1 (Fragment)	SYPL1	11537000	7134600	0	0	0	0
Glucosamine-6-phosphate isomerase	GNPDA1	3901000	0	3588300	0	0	3866200
STOM protein	STOM	0	0	1715000	7602900	9571600	0
Proteinase-activated receptor 2	F2RL1	6522200	5641700	5506600	0	0	0
Protein tyrosine phosphatase receptor type S	PTPRS	0	0	0	9693600	7473000	8514800
MARVEL domain containing 1	MARVELD1	0	0	0	7880100	9782000	8047700
Rho-associated protein kinase 1	ROCK1	5630300	3863300	3892900	4063500	0	0
Carboxypeptidase N catalytic chain	CPN1	0	0	0	9880700	5672300	0
Dipeptidyl peptidase 3 (Fragment)	DPP3	4700100	5108500	4724400	0	0	4894100
Cysteine and histidine-rich domain-containing protein 1	CHORDC1	4114500	2384200	2316100	3099500	4230300	5133200
Coactivator-associated arginine methyltransferase 1 (Fragment)	CARM1	4076000	4263500	0	7667700	0	6744400
Protein phosphatase methylesterase 1	PPME1	8582100	3102600	3461500	0	0	2389000
Transformer-2 protein homolog beta (Fragment)	TRA2B	7431300	2763000	6155200	0	0	0
Ras-related GTP binding C	RRAGC	4516600	2773400	3521500	0	0	0
Host cell factor C2	HCFC2	8664600	0	6261000	0	0	0
Coatomer subunit gamma-1 (Fragment)	COPG1	6936400	1722100	3352700	1897700	2511800	2414300
Isoform Gnas-2 of Guanine nucleotide-binding protein G(s) subunit alpha isoforms short	GNAS	0	0	0	0	16298000	8670300
Macrophage-capping protein	CAPG	6370500	4951700	5602200	0	0	0
Uncharacterized protein C5orf58	C5orf58	0	0	0	20958000	0	3198600
Sodium channel and clathrin linker 1	SCLT1	0	7317200	10508000	0	0	0
Isoform 2 of Transcription factor SOX-30	SOX30	7275400	0	7190700	0	0	0
Isoform 2 of Probable crossover junction endonuclease EME2	EME2	0	0	0	12278000	7864200	4003800
Pericentriolar material 1	PCM1	0	0	0	18842000	5012900	0
Collagen type V alpha 1 chain	COL5A1	3535600	4510100	0	5851800	0	8755300
Discs, large homolog 3 (Neuroendocrine-dlg, Drosophila), isoform CRA_b	DLG3	3994200	0	0	5822100	5687100	6620600
Isoform 2 of NEDD4-like E3 ubiquitin-protein ligase WWP2	WWP2	3868100	3593100	4734300	0	0	0
ADP-sugar pyrophosphatase (Fragment)	NUDT5	3946100	4097300	6164300	0	3373200	0
Rho guanine nucleotide exchange factor 39	ARHGEF39	1935400	2950600	5118200	0	0	0
Ras GTPase-activating-like protein IQGAP3	IQGAP3	0	0	0	8669500	6442500	8747000
Guanine nucleotide-binding protein G(o) subunit alpha	GNAO1	9584400	3228300	2997800	0	0	0
ADAMTS-like protein 4	ADAMTSL4	6676300	0	3848400	0	0	0
Liprin-beta-1 (Fragment)	PPFIBP1	0	0	0	6593400	7379800	6738200
Zinc finger homeobox 4	ZFHX4	9602900	0	4410800	0	0	0
Aminoacyl tRNA synthase complex-interacting multifunctional protein 2	AIMP2	5876300	3817300	4076600	0	0	2377000
Synaptosomal-associated protein 29	SNAP29	0	3816200	0	4409500	5940500	5366500
Protein lin-28 homolog A	LIN28A	4436800	0	5227100	0	0	0
Eukaryotic translation initiation factor 2 subunit 1	EIF2S1	5265900	0	5813100	0	0	4581200
Acidic mammalian chitinase	CHIA	2013700	0	0	9927800	0	9690600
L-lactate dehydrogenase A chain	LDHA	0	0	0	11149000	5997800	0
Ceruloplasmin	CP	0	0	0	7356300	6065100	0
Cullin-4A	CUL4A	7369000	0	2197900	0	2947100	0
Vascular endothelial growth factor A (Fragment)	VEGFA	669840	760870	834660	8984900	7159700	3104300
Isoform 2 of Multiple epidermal growth factor-like domains protein 8	MEGF8	0	0	0	5272500	0	4862600
Importin subunit alpha-3 (Fragment)	KPNA4	6544300	3002600	2829500	0	3971300	0
Phosphoserine aminotransferase	PSAT1	0	0	0	0	0	0
AP-2 complex subunit alpha-2	AP2A2	2923300	0	2709500	0	3418700	4055000
Isoform 8 of Filamin-B	FLNB	8679200	0	4173000	0	0	0
Isoform 2 of Netrin receptor UNC5B	UNC5B	0	0	0	0	10224000	11624000
Cofilin-2	CFL2	5416000	5774200	4111000	0	0	0
Serine/threonine-protein kinase 24	STK24	0	0	0	0	0	0
Triple functional domain protein	TRIO	2809500	4636100	7330900	0	0	0
Isoform 2 of Type-1 angiotensin II receptor-associated protein	AGTRAP	0	0	0	0	15176000	6380800
Keratin, type II cytoskeletal 7	KRT7	0	0	0	0	0	0
Natural cytotoxicity triggering receptor 3 ligand 1	NCR3LG1	0	0	0	4518500	9070900	7734000
Ribonucleoside-diphosphate reductase	RRM1	5636600	0	6986500	0	0	0
FACT complex subunit SSRP1	SSRP1	0	0	5287600	0	2328500	0
STARD3 N-terminal-like protein (Fragment)	STARD3NL	0	9807300	7195100	0	0	0
Cathepsin B	CTSB	4542400	6110900	4621800	0	0	0
Sodium- and chloride-dependent creatine transporter 1	SLC6A8	0	0	0	0	7977900	13429000
Eukaryotic translation initiation factor 3 subunit H	EIF3H	0	0	0	0	0	0
Tight junction protein ZO-1	TJP1	2866900	2686600	4174300	0	0	0
Histone cluster 1 H1 family member e	H1-4	0	0	4369600	0	8245200	5594200
Collagen type VI alpha 6 chain	COL6A6	2018300	2302700	3368700	2576600	3120100	2163200
Isoform 3 of 60 kDa SS-A/Ro ribonucleoprotein	RO60	2003400	0	0	0	3376100	6057900
Hepatocyte growth factor receptor	MET	0	0	0	4457300	5497400	5281600
Adenine phosphoribosyltransferase	APRT	1894300	1753000	1982800	9020700	3572100	0
Heterogeneous nuclear ribonucleoprotein D-like	HNRNPDL	6307100	0	4044000	3002400	0	0
Ran GTPase-activating protein 1 (Fragment)	RANGAP1	0	0	0	0	0	0
Zyxin	ZYX	0	0	4628000	7255000	5164800	0
Collagen alpha-3(VI) chain	COL6A3	4147500	0	0	8842300	4265800	0
SUMO-conjugating enzyme UBC9 (Fragment)	UBE2I	4057700	3909700	5787200	0	0	0
Isoform 4 of CD109 antigen	CD109	0	0	0	5271700	6802400	4982400
Cation-transporting ATPase	ATP13A3	6690200	0	3461300	2962800	0	0
Proteasome assembly chaperone 2	PSMG2	6775300	0	2245300	1739500	1467800	1883800
L-xylulose reductase (Fragment)	DCXR	3775800	0	3698600	0	0	0
Vascular endothelial growth factor receptor 1	FLT1	0	0	0	5466600	4799000	5178600
Isoform 3 of Phosphatase and actin regulator 4	PHACTR4	476020	0	920510	2541000	2551500	3984500
Sidekick cell adhesion molecule 2	SDK2	6554400	0	5061400	0	0	0
Kinesin-like protein	KIF23	2540100	0	1319400	5805500	2356500	4484500
Small nuclear ribonucleoprotein F	SNRPF	0	0	0	0	0	0
MYBPC1 protein	MYBPC1	0	0	0	0	0	0
Nucleoside-diphosphate kinase	AK2	7262400	0	4194600	0	0	0
Keratin, type II cytoskeletal 6A	KRT6A	0	0	5883300	0	0	9300300
Cartilage-associated protein	CRTAP	0	3465300	0	4223000	7433700	4178000
Protocadherin-7 (Fragment)	PCDH7	0	0	0	2423500	3478300	6273400
Collagen alpha-2(IX) chain	COL9A2	0	0	0	0	0	0
Plexin B1	PLXNB1	4453100	4460300	2413900	3120000	0	0
Xaa-Pro dipeptidase (Fragment)	PEPD	0	0	2010600	5361600	4513700	5555000
Dynactin subunit 3	DCTN3	5500300	2953300	3799900	0	0	0
Matrix metallopeptidase 15	MMP15	3769700	3375100	5370000	0	0	0
Laminin subunit alpha-5 (Fragment)	LAMA5	0	0	0	0	0	0
Protein FAM171A2	FAM171A2	97338	226190	135620	4699800	5307900	7841200
Serine protease 23	PRSS23	0	0	0	0	9778200	8847300
Protein GPR107	GPR107	3334700	5208800	3757300	0	1544200	0
Protein GDF5-AS1, mitochondrial	GDF5-AS1	0	6776400	7000600	0	0	0
Methionine--tRNA ligase, cytoplasmic	MARS1	3743100	0	3405800	0	0	0
DNA-directed RNA polymerases I, II, and III subunit RPABC3 (Fragment)	POLR2H	0	6800900	6971800	0	0	0
Apolipoprotein A-IV	APOA4	2272100	0	0	9228500	5460000	0
Septin-11 (Fragment)	SEPTIN11	2631500	0	2814200	5123500	0	4148100
Isoform 2 of Transmembrane protein 192	TMEM192	0	5607700	7493800	0	0	0
AP-2 complex subunit sigma	AP2S1	6802300	0	2364600	0	0	2752400
Epsin 1	EPN1	0	0	0	0	0	0
Acetyltransferase component of pyruvate dehydrogenase complex (Fragment)	DLAT	1804600	0	0	4707800	5232000	0
Reticulon	RTN4	4476900	0	3065200	0	0	0
Isoform 2 of Proton-coupled folate transporter	SLC46A1	3387600	0	2920800	0	3432600	3534200
Tet methylcytosine dioxygenase 1	TET1	0	0	0	0	0	0
CD93 molecule	CD93	0	0	0	0	0	0
Small nuclear ribonucleoprotein Sm D2	SNRPD2	0	0	0	0	0	0
Calcium and integrin-binding protein 1	CIB1	4490800	3963600	3687900	0	0	0
Metalloproteinase inhibitor 3	TIMP3	0	0	0	7630400	6472000	3105100
Isoform 2 of Tyrosine-protein kinase FRK	FRK	3939500	4114200	4050100	0	0	0
Coatomer subunit delta	ARCN1	0	0	0	0	0	0
Ribonucleoside-diphosphate reductase (Fragment)	RRM2	3646300	0	1645200	0	0	0
Protein lin-28 homolog B	LIN28B	2932700	2984900	2321100	0	0	0
N-acetyl-D-glucosamine kinase	NAGK	7199900	0	2861300	0	0	0
Amidophosphoribosyltransferase	PPAT	4297400	0	0	0	4978600	4395800
Heterogeneous nuclear ribonucleoprotein F	HNRNPF	6542200	0	3265700	0	0	0
Catenin delta 1	CTNND1	3923500	0	5849300	0	0	0
Threonine--tRNA ligase 1, cytoplasmic	TARS1	3119800	1150800	0	2115400	3552900	4363200
DNA (cytosine-5)-methyltransferase 3-like	DNMT3L	0	0	0	0	0	0
Heterogeneous nuclear ribonucleoprotein A/B	HNRNPAB	5568600	0	3829400	0	0	0
Collagen type XV alpha 1 chain	COL15A1	0	0	3563000	4813600	5236200	0
Alpha-actinin-4	ACTN4	0	0	0	0	0	0
Chromosome 12 open reading frame 75 (Fragment)	C12orf75	0	0	0	3541100	5800800	6424000
Pyruvate kinase	PKM	0	0	0	0	12580000	3010900
Late endosomal/lysosomal adaptor and MAPK and MTOR activator 4	LAMTOR4	6258400	5323400	0	0	0	0
Isoform 4 of Dystrobrevin beta	DTNB	0	852120	0	0	0	7025600
Ubiquitin-40S ribosomal protein S27a	RPS27A	1764800	0	2403000	0	3331100	5370000
Glycolipid transfer protein	GLTP	0	0	0	0	0	0
Metallo-beta-lactamase domain-containing protein 2	MBLAC2	3747900	2901000	0	2558000	3769100	0
N-ethylmaleimide sensitive factor, vesicle fusing ATPase	NSF	4512600	555900	537310	630300	0	0
Very low density lipoprotein receptor	VLDLR	2778500	3717500	4297100	0	0	0
Ubiquitin carboxyl-terminal hydrolase	USP5	4099000	0	1749200	2739200	0	2875100
CPN2 protein	CPN2	0	0	0	0	0	0
Neurofibromin 2	NF2	0	0	0	0	0	0
L-aminoadipate-semialdehyde dehydrogenase-phosphopantetheinyl transferase	AASDHPPT	1483800	2240700	0	3180700	3063100	3778500
2-oxoisovalerate dehydrogenase subunit alpha (Fragment)	BCKDHA	0	0	0	0	0	0
Serine/threonine-protein phosphatase	PPP5C	3280200	0	0	4506100	0	4323200
Gamma-aminobutyric acid receptor-associated protein-like 2	GABARAPL2	4246700	0	0	0	0	7350300
Heat shock protein beta-1	HSPB1	0	0	0	7452000	6766200	0
DNA helicase	MCM6	4290500	0	4147300	0	0	0
Dimethylargininase (Fragment)	DDAH2	0	0	0	3277900	5776900	5127600
Phosphatase and actin regulator	PHACTR2	1485100	0	1667700	1567900	1475700	3262300
Olfactomedin-like protein 2B	OLFML2B	0	0	0	7611300	6333900	0
AHNAK nucleoprotein	AHNAK	0	0	0	0	0	0
Ras related GTP binding B	RRAGB	5627100	0	2708700	0	0	0
Keratin, type I cytoskeletal 17	KRT17	0	0	0	5847000	0	8088700
Allograft inflammatory factor 1-like	AIF1L	4474100	2021000	2554200	0	0	0
Cytosolic acyl coenzyme A thioester hydrolase (Fragment)	ACOT7	3100000	0	0	4432800	0	4031400
Transmembrane protein 132A	TMEM132A	3395400	0	2925800	0	0	0
Replication protein A 70 kDa DNA-binding subunit	RPA1	2650700	0	3087000	1841600	2097100	0
Glyoxylate reductase/hydroxypyruvate reductase	GRHPR	5967200	0	0	0	3493800	0
High mobility group protein HMGI-C	HMGA2	0	0	0	0	3812600	5220100
Ras-related protein R-Ras	RRAS	2588500	1626400	3574400	0	0	1695800
Serine incorporator 1	SERINC1	4908500	5212400	0	0	0	0
Small VCP/p97-interacting protein	SVIP	0	0	0	0	0	0
Cyclin and CBS domain divalent metal cation transport mediator 2	CNNM2	0	0	0	7712600	4946100	0
Leucine-rich repeat-containing protein 59	LRRC59	0	0	0	3262100	5917600	3627800
ADAM metallopeptidase with thrombospondin type 1 motif 3	ADAMTS3	486550	510280	477650	954000	4522700	891500
Keratin 1	KRT1	0	0	0	0	0	0
Isoform 2 of Cyclin-G-associated kinase	GAK	2808300	0	0	2892400	0	0
Uncharacterized protein	LOC790886	0	0	0	0	0	0
Protein CutA	CUTA	3469800	0	3670600	0	0	0
RCC2 protein	RCC2	5277500	0	1777700	0	0	0
CRK like proto-oncogene, adaptor protein	CRKL	0	0	0	3638400	0	8188500
Splicing factor 3a subunit 3	SF3A3	1435700	464920	1071300	0	700870	1234200
dCTP pyrophosphatase 1	DCTPP1	3518400	1991400	1098400	2730300	0	0
Transmembrane 9 superfamily member	TM9SF4	4253900	0	2535800	0	0	0
Non-specific serine/threonine protein kinase (Fragment)	AURKA	1872000	2492600	1960400	1208100	0	1027600
THO complex subunit 4	ALYREF	0	0	0	0	0	0
EPH receptor B1	EPHB1	0	0	0	0	0	0
cAMP-regulated phosphoprotein 19	ARPP19	0	0	0	5070400	0	5857500
EMAP like 2	EML2	0	0	0	0	0	0
Isoform 3 of Alpha-catulin	CTNNAL1	1179300	0	0	2271000	2261900	4669700
Adenylosuccinate lyase (Fragment)	ADSL	0	0	0	0	0	0
Isoform 3 of Acetyl-CoA carboxylase 1	ACACA	0	0	0	0	0	0
B5 domain-containing protein	FARSB	0	0	0	0	0	0
Contactin-1	CNTN1	0	0	0	0	4576200	2667000
Polynucleotide adenylyltransferase (Fragment)	PAPOLA	0	0	0	0	0	0
CAP-Gly domain-containing linker protein 1 (Fragment)	CLIP1	4206100	3726400	0	0	0	0
FMC1-LUC7L2 readthrough	FMC1-LUC7L2	3204300	0	2174700	0	0	0
BTB/POZ domain-containing adapter for CUL3-mediated RhoA degradation protein 3 (Fragment)	KCTD10	0	0	0	3042300	3157300	4037800
Chondroitin sulfate proteoglycan 4	CSPG4	0	0	0	5571100	4467000	0
Heat shock 70 kDa protein 1A	HSPA1A	0	0	0	0	0	0
Splicing factor U2AF 35 kDa subunit	U2AF1	1210500	845160	1157600	742260	1282000	2923300
Isoform 2 of Armadillo-like helical domain-containing protein 4	ARMH4	0	0	0	1747200	2366500	5863500
ATP receptor	P2RX4	2362700	2080400	2304300	0	0	0
GDP-L-fucose synthase (Fragment)	TSTA3	2571200	0	3225300	0	0	0
Netrin-1	NTN1	0	274090	461600	1388100	1936800	2587100
Isoform 4 of Dynamin-2	DNM2	0	0	0	0	0	0
Heterogeneous nuclear ribonucleoprotein M (Fragment)	HNRNPM	1928200	841350	1192400	0	1473500	1960100
Glycophorin A	gpa	0	0	0	0	0	0
Cytochrome b-561	CYB561	2798500	0	2824500	0	0	0
AP-3 complex subunit beta	AP3B1	3756000	0	0	3069000	0	0
Flotillin-1	FLOT1	0	0	0	4397100	0	5017900
Spleen trypsin inhibitor I	LOC404103	0	0	0	0	0	0
Glypican-3 (Fragment)	GPC3	0	0	0	0	0	0
Plasma protease C1 inhibitor	SERPING1	0	0	0	0	0	0
Isoform 2 of Shootin-1	SHTN1	0	0	0	0	0	0
Pleiotrophin	PTN	1775600	1473200	1458700	0	0	0
N(alpha)-acetyltransferase 16, NatA auxiliary subunit	NAA16	3045000	0	2194000	0	0	0
BCL2/adenovirus E1B 19 kDa protein-interacting protein 3	BNIP3	1723700	1982800	2408400	0	0	0
Solute carrier family 45 member 4	SLC45A4	1978500	1696300	2142000	0	0	0
DnaJ homolog subfamily B member 6 (Fragment)	DNAJB6	1507200	1369000	1809200	0	665210	1237400
C2 calcium dependent domain containing 5	C2CD5	0	0	0	0	4766100	3887400
Notch receptor 1	NOTCH1	0	0	0	0	0	0
COP9 signalosome complex subunit 6	COPS6	0	0	0	0	0	0
Solute carrier family 3 member 2	SLC3A2	810590	0	0	3621500	0	3261800
Signal peptidase complex catalytic subunit SEC11A	SEC11A	1973300	2076500	1775200	0	0	0
Cytoskeleton-associated protein 5 (Fragment)	CKAP5	2068700	0	0	0	2370000	2333500
Epidermal growth factor receptor substrate 15-like 1	EPS15L1	2113400	0	2684800	0	0	0
Isoform 3 of Lipolysis-stimulated lipoprotein receptor	LSR	0	5282400	0	3026800	0	0
Transmembrane 9 superfamily member (Fragment)	TM9SF3	0	0	0	0	0	0
Equilibrative nucleoside transporter 3	SLC29A3	0	0	0	0	0	0
Clathrin interactor 1 (Fragment)	CLINT1	1635600	0	1921700	0	0	1676300
Non-specific serine/threonine protein kinase	CDC42BPA	417010	0	0	744610	1083300	5031000
Guanine nucleotide-binding protein G(I)/G(S)/G(O) subunit gamma-7	GNG7	0	0	0	0	0	0
Coiled-coil and C2 domain-containing protein 1A (Fragment)	CC2D1A	0	0	0	0	3236300	4188900
Ubiquitin carboxyl-terminal hydrolase 10 (Fragment)	USP10	2743900	0	0	2625600	0	0
Ubiquitinyl hydrolase 1 (Fragment)	TNFAIP3	0	0	0	0	0	0
Splicing factor, proline- and glutamine-rich (Fragment)	SFPQ	2947400	2384400	0	0	0	0
Mannosyl-oligosaccharide 1,2-alpha-mannosidase IA	MAN1A1	0	0	0	0	0	0
Vacuolar protein sorting-associated protein 26A	VPS26A	0	0	0	0	0	0
Epidermal growth factor receptor substrate 15	EPS15	3235900	1716900	0	0	0	0
Carbonyl reductase [NADPH] 1	CBR1	0	0	0	0	0	0
Filaggrin	FLG	0	5434700	0	0	889930	873710
Kinase D-interacting substrate of 220 kDa (Fragment)	KIDINS220	0	0	0	0	0	0
Sequestosome-1 (Fragment)	SQSTM1	1764600	1125200	1479300	0	0	0
Alpha-2-macroglobulin receptor-associated protein	LRPAP1	2155700	0	1734600	0	0	0
Isoform s9 of Neuropilin-2	NRP2	0	0	0	0	0	0
RalBP1-associated Eps domain-containing protein 1	REPS1	963960	0	1094700	0	1244300	1843900
DIRAS family GTPase 1	DIRAS1	0	0	0	3148500	0	3301800
SPRY domain-containing protein 7	SPRYD7	0	0	0	0	0	0
Protein phosphatase inhibitor 2	PPP1R2	0	0	0	0	2595500	3902100
Dynamin-1-like protein	DNM1L	2656600	0	0	0	1917900	0
COP9 signalosome complex subunit 3	COPS3	0	0	0	0	0	0
Proteasome activator complex subunit 3 (Fragment)	PSME3	0	0	0	0	0	0
Histone H1.0	H1-0	0	0	0	0	4702500	1396600
Isoform 4 of Serine hydroxymethyltransferase, cytosolic	SHMT1	2312700	0	1239500	0	0	0
Cadherin EGF LAG seven-pass G-type receptor 1 (Fragment)	CELSR1	1631000	0	1874400	0	0	0
Corticosteroid-binding globulin	SERPINA6	0	0	0	0	0	0
Heterogeneous nuclear ribonucleoprotein L (Fragment)	HNRNPL	0	0	0	0	0	0
HIV Tat-specific factor 1	HTATSF1	1721500	594190	1024400	0	0	431120
Isoform 2 of Disintegrin and metalloproteinase domain-containing protein 8	ADAM8	1320600	1434200	1175100	0	0	0
Erythrocyte membrane protein band 4.2	EPB42	373730	0	0	817460	2932400	842690
Serine/arginine-rich splicing factor 2 (Fragment)	SRSF2	1381600	0	1646700	0	0	0
IkappaB kinase complex-associated protein	ELP1	0	0	0	0	0	0
Prefoldin subunit 5	PFDN5	0	0	0	0	0	0
Proteasomal ubiquitin receptor ADRM1	ADRM1	1168700	0	1718600	0	0	0
Thioredoxin-like protein 1 (Fragment)	TXNL1	0	0	0	0	0	0
TNFAIP3-interacting protein 1 (Fragment)	TNIP1	0	0	0	0	0	0
Uncharacterized protein	LOC785761	0	0	0	0	0	0
Sperm associated antigen 9	SPAG9	0	0	0	0	0	0
Ragulator complex protein LAMTOR2	LAMTOR2	1631700	1873900	0	0	0	0
Isoform 2 of EMILIN-3	EMILIN3	0	0	0	1906900	1184500	1352300
Betaine--homocysteine S-methyltransferase 1	BHMT	0	0	0	0	0	0
Ribonuclease inhibitor (Fragment)	RNH1	0	0	0	0	0	0
6-phosphogluconolactonase	PGLS	0	0	0	0	0	0
Diacylglycerol lipase-beta	DAGLB	1231700	0	1236300	0	0	0
TNPO3 protein	TNPO3	0	0	0	0	0	0
Isoform 2 of Pikachurin	EGFLAM	0	0	0	2875900	930150	0
Testis expressed 10	TEX10	0	0	0	0	0	0
UBX domain-containing protein 1	UBXN1	0	0	1125300	1653600	0	0
F-box only protein 50	NCCRP1	1262000	0	0	1053500	0	0
Ligand-dependent nuclear receptor corepressor-like protein	LCORL	0	0	0	0	0	0
DEAD-box helicase 6	DDX6	0	0	0	0	0	0
Protein phosphatase 1B	PPM1B	0	0	0	0	0	0
IL6ST nirs variant 3	IL6ST	0	0	0	0	0	0
[truncated: 20 more rows]

## Sheet: Supplementary Table 2
Supplementary Table 2. Protein expression changes between JAr and HEK EVs
Gene Name	Protein IDs	JAr.EVs_vs_HEK.293.EVs_log2 fold change	JAr.EVs_vs_HEK.293.EVs_p.adj	Protein.names
A2M	Q7SIH1	-1.39	0.004	Alpha-2-macroglobulin
AARS1	P49588	1.96	0.0225	\Alanine--tRNA ligase
ABCA1	O95477	8.61	5.61e-05	Phospholipid-transporting ATPase ABCA1
ABCA12	Q86UK0	2.59	0.0386	ATP-binding cassette sub-family A member 12
ABCG2	Q9UNQ0-2	5.2	2.41e-05	Isoform 2 of Broad substrate specificity ATP-binding cassette transporter ABCG2
ABI3BP	H0Y897	-1.53	0.00208	Target of Nesh-SH3 (Fragment)
ACAN	F1N367	-1.06	0.0221	Aggrecan core protein
ACHE	P22303-4	3.89	0.00462	Isoform R of Acetylcholinesterase
ACP2	A0A5F9ZH82	1.31	0.00787	Lysosomal acid phosphatase (Fragment)
ACP3	P15309-3	3.52	0.00358	Isoform 3 of Prostatic acid phosphatase
ACTN1	P12814-2	2.06	0.00422	Isoform 2 of Alpha-actinin-1
ACTN4	O43707	1.36	0.00615	Alpha-actinin-4
ACTR1A	A0A3Q1MF86	2.14	0.00491	Actin related protein 1A
ADA	P00813	2.99	0.0103	Adenosine deaminase
ADAM10	O14672	1.89	0.000784	Disintegrin and metalloproteinase domain-containing protein 10
ADAM15	Q13444-8	4.9	0.00338	Isoform 8 of Disintegrin and metalloproteinase domain-containing protein 15
ADAM17	P78536	2.48	0.000776	Disintegrin and metalloproteinase domain-containing protein 17
ADAM9	Q13443	3.67	0.000302	Disintegrin and metalloproteinase domain-containing protein 9
ADGRG1	Q9Y653	9.72	7.82e-06	Adhesion G-protein coupled receptor G1
AFDN	A8MQ02	-1.68	0.000991	Afadin
AGFG1	B8ZZY2	4.34	0.000601	Arf-GAP domain and FG repeat-containing protein 1
AGRN.1	O00468-3	7.02	8.49e-05	Isoform 3 of Agrin
AHCY.1	Q3MHL4	-4.1	0.0312	Adenosylhomocysteinase
AHNAK	Q09666	1.6	0.00451	Neuroblast differentiation-associated protein AHNAK
AIDA	Q96BJ3	-3.4	0.00424	\Axin interactor
AIMP1	A0A5F9ZHC5	4.16	0.000896	Aminoacyl tRNA synthase complex-interacting multifunctional protein 1
AKAP12	Q02952-3	-6.6	0.000156	Isoform 3 of A-kinase anchor protein 12
AKR1B1	P15121	2.26	0.000202	Aldo-keto reductase family 1 member B1
ALCAM	F5GXJ9	-4.63	0.00776	Activated leukocyte cell adhesion molecule
ALPG	P10696	13.9	7.85e-06	\Alkaline phosphatase
ALPP	P05187	7.78	2.69e-05	\Alkaline phosphatase
ANTXR1	A0A3Q1MVZ0	-3.88	0.000666	ANTXR cell adhesion molecule 1
ANXA1	P46193	-4.86	0.00849	Annexin A1
ANXA11.1	P27214	-4.71	0.000596	Annexin A11
ANXA2	P07355	1.42	0.00573	Annexin A2
ANXA5	P08758	-1.72	0.00365	Annexin A5
ANXA5.1	A0A3Q1MU33	-5.38	0.015	Annexin
ANXA6.1	A0A3Q1M318	-4.8	0.000319	Annexin
AOC1	Q3MHQ1	-4.81	0.00283	Amine oxidase
AP1B1	Q10567-4	1.26	0.0239	Isoform 4 of AP-1 complex subunit beta-1
AP1G1	G3MZH4	2.96	0.00135	AP-1 complex subunit gamma
APEH	C9JIF9	4.29	0.000111	Acyl-peptide hydrolase
APLP2	Q06481-3	1.42	0.00638	Isoform 3 of Amyloid-like protein 2
APOD.1	P05090	4.79	7.9e-05	Apolipoprotein D
APOE	P02649	3.78	0.00908	Apolipoprotein E
APP	P05067	1.23	0.0294	Amyloid-beta precursor protein
ARF6	G3N3N1	-1.06	0.0307	ADP ribosylation factor 6
ARHGEF39	Q8N4T4	2.55	0.0194	Rho guanine nucleotide exchange factor 39
ARL3	Q2TBW6	-1.67	0.00189	ADP-ribosylation factor-like protein 3
ATP11C	Q8NB49	1.03	0.0141	Phospholipid-transporting ATPase IG
ATP1B1	P05026-2	-2.48	0.000333	Isoform 2 of Sodium/potassium-transporting ATPase subunit beta-1
ATP2B1	P20020-1	-4.82	0.00222	Isoform D of Plasma membrane calcium-transporting ATPase 1
ATP2B3	A0A3Q1MIH7	-4.31	0.00933	Calcium-transporting ATPase
ATP6V1A	P38606-2	1.34	0.0082	Isoform 2 of V-type proton ATPase catalytic subunit A
ATP6V1B1	C9JL73	3.52	0.000159	Vacuolar proton pump subunit B
ATP6V1B2	P31408	1.15	0.0311	\V-type proton ATPase subunit B
ATP6V1E1	P11019	2.27	0.0193	V-type proton ATPase subunit E 1
ATP6V1G1	O75348	3.08	0.0215	V-type proton ATPase subunit G 1
ATP6V1H	G3V126	2.3	0.0422	V-type proton ATPase subunit H
ATP7B	P35670	4	0.0105	Copper-transporting ATPase 2
ATRN	O75882	4.04	0.00442	Attractin
B2M	P61769	-1.28	0.00638	Beta-2-microglobulin
B2M.1	P01888	-3.45	0.0109	Beta-2-microglobulin
B4GALT1	P15291-2	4.31	0.0264	\Isoform Short of Beta-1
BAG5	Q9UL15	-1.2	0.0213	BAG family molecular chaperone regulator 5
BANF1	P61283	-2.23	0.0257	Barrier-to-autointegration factor
BASP1	P80723	-1.82	0.0028	Brain acid soluble protein 1
BCAM	P50895	10.1	0.000391	Basal cell adhesion molecule
BCAP31	P51572	1.02	0.0496	B-cell receptor-associated protein 31
BGN	P21810	3.33	0.00636	Biglycan
BLVRB	P30043	5.07	7.02e-05	Flavin reductase (NADPH)
BMP1	E1BEV7	-2.96	0.00261	Metalloendopeptidase
BOLA2	Q9H3K6	-1.08	0.026	BolA-like protein 2
BRK1	A8YXX8	-2.81	0.0466	BRICK1 subunit of SCAR/WAVE actin nucleating complex
BST2	Q10589-2	6.13	0.000531	Isoform 2 of Bone marrow stromal antigen 2
BTN2A1	Q7KYR7	-2.97	0.0158	Butyrophilin subfamily 2 member A1
C11orf52	Q96A22	5.67	9.72e-05	Uncharacterized protein C11orf52
C16H1orf21	A0A3Q1LT24	-2.88	0.0143	Uncharacterized protein
C2orf72	A6NCS6	5.35	5.14e-05	Uncharacterized protein C2orf72
C3	P01024	4.91	0.00018	Complement C3
C6	Q29RU4	6	0.000864	Complement component C6
C8A	A0A3Q1LSP4	7.21	5.47e-05	Complement C8 alpha chain
C8B	F1N102	6.09	0.00248	Complement C8 beta chain
C8G	A0A3Q1MRQ2	5.64	0.00111	Lipocln_cytosolic_FA-bd_dom domain-containing protein
CA12	O43570	8.52	5.14e-05	Carbonic anhydrase 12
CA2	P00918	-4.95	0.000959	Carbonic anhydrase 2
CAB39	Q29RI6	-1.35	0.0108	Calcium-binding protein 39
CACNA2D1	P54289-4	-5.03	0.00129	Isoform 4 of Voltage-dependent calcium channel subunit alpha-2/delta-1
CAD	F8VPD4	-2.13	0.00467	Aspartate carbamoyltransferase
CAND1	A7MBJ5	1.43	0.0134	Cullin-associated NEDD8-dissociated protein 1
CAPN6	Q9Y6Q1	5.74	7.46e-05	Calpain-6
CAPZB	P79136-2	1.27	0.00256	Isoform Beta-2 of F-actin-capping protein subunit beta
CASK	O14936	-4.38	0.00259	Peripheral plasma membrane protein CASK
CAV1	C9JKI3	6.64	5.47e-05	Caveolin (Fragment)
CCBE1	Q6UXH8	7.5	0.000137	Collagen and calcium-binding EGF domain-containing protein 1
CCN3	P48745	-4.79	0.00242	CCN family member 3
CCNY	A6QQM1	-1.92	0.00222	CCNY protein
CCT2	P78371	-1.01	0.0194	T-complex protein 1 subunit beta
CCT3	P49368	-1.35	0.00688	T-complex protein 1 subunit gamma
CCT4	P50991	-1.15	0.0117	T-complex protein 1 subunit delta
CCT5	P48643	-1.26	0.0105	T-complex protein 1 subunit epsilon
CCT6A	P40227	-1.19	0.00806	T-complex protein 1 subunit zeta
CCT7	Q99832	-1.02	0.0248	T-complex protein 1 subunit eta
CCT8	P50990	-1.22	0.0131	T-complex protein 1 subunit theta
CD109	A0A3Q1M849	-2.88	0.0439	CD109 molecule
CD109.1	Q6YHK3-4	-3.53	0.000211	Isoform 4 of CD109 antigen
CD276	A0A0C4DGH0	1.03	0.00747	CD276 antigen
CD320	Q9NPF0	2.44	0.00229	CD320 antigen
CD44	P16070	-4.13	0.000497	CD44 antigen
CD44.1	Q29423	-2.63	0.000444	CD44 antigen
CD46	P15529-7	2.62	0.000322	Isoform L of Membrane cofactor protein
CD55	H3BLV0	2.01	0.000937	Complement decay-accelerating factor (Fragment)
CD55.1	G3X6M3	-3.94	0.0124	Uncharacterized protein
CD58	B1AMW1	-1.39	0.0193	\CD58 antigen
CD58.1	F6PZJ9	-3.46	0.00195	CD58 molecule
CD59	E9PNW4	-3	0.000288	CD59 glycoprotein
CD63	F8VV56	2.41	0.000715	CD63 antigen
CD9	A6NNI4	2.64	0.000181	Tetraspanin
CD9.1	P30932	-2.32	0.00151	CD9 antigen
CD99	P14209-3	-2.12	0.000991	Isoform 3 of CD99 antigen
CDH1	P12830	9.15	7.9e-05	Cadherin-1
CDH5	P33151	2.71	0.0028	Cadherin-5
CDK16	E5RGN0	-3.82	0.00149	Cyclin-dependent kinase 16 (Fragment)
CDKN2A	K7ES20	-4.09	0.00168	Cyclin-dependent kinase inhibitor 2A
CEMIP2	Q9UHN6	11	3.33e-05	Cell surface hyaluronidase
CEP55	Q53EZ4	-4.16	0.000614	Centrosomal protein of 55 kDa
CHMP2A	O43633	-1.08	0.0131	Charged multivesicular body protein 2a
CHMP2B	Q9UQN3-2	-1.09	0.0124	Isoform 2 of Charged multivesicular body protein 2b
CHMP5	F1MZV2	-1.08	0.0119	Charged multivesicular body protein 5
CHP1	Q99653	2.93	0.00483	Calcineurin B homologous protein 1
CKB	P12277	-7.99	9.72e-05	Creatine kinase B-type
CKMT1A	P12532	5.68	0.000552	\Creatine kinase U-type
CL43	P42916	-1.67	0.00331	Collectin-43
CLDN6	P56747	11.5	7.82e-06	Claudin-6
CLDN7	Q3B7N4	6.02	4.33e-05	Claudin-7
CLDND1	Q9NY35-2	2.25	0.0167	Isoform 2 of Claudin domain-containing protein 1
CLIC3	O95833	7.8	2.69e-05	Chloride intracellular channel protein 3
CLMP	Q9H6B4	4.55	0.000269	CXADR-like membrane protein
CLTA	P09496-2	3.16	0.00587	Isoform Non-brain of Clathrin light chain A
CLTC	P49951	2.51	0.00146	Clathrin heavy chain 1
CLTCL1	P53675	7	3.94e-05	Clathrin heavy chain 2
CLU	P10909-4	-4.25	0.00052	Isoform 4 of Clusterin
CNDP2	Q96KP4	5.19	7.02e-05	Cytosolic non-specific dipeptidase
CNNM3	Q8NE01	-3.83	0.0106	Metal transporter CNNM3
CNP	P09543-2	-2.4	0.000284	\Isoform CNPI of 2
COCH	A0A2U3TZE7	-4.94	0.00114	Cochlin
COL12A1	D6RGG3	7.44	1.54e-05	Collagen alpha-1(XII) chain
COL18A1	P39060-2	-9.29	6.69e-05	Isoform 3 of Collagen alpha-1(XVIII) chain
COL2A1	P02458	-8.71	0.000136	Collagen alpha-1(II) chain
COL2A1.1	P02459	-2.57	0.00285	Collagen alpha-1(II) chain
COL3A1	P02461-2	-3.13	0.00254	Isoform 2 of Collagen alpha-1(III) chain
COL4A1	P02462	-4.03	4.25e-05	Collagen alpha-1(IV) chain
COL4A2	P08572	-4.09	0.000222	Collagen alpha-2(IV) chain
COL4A2.1	A0A3Q1LT89	-2.05	0.0248	Collagen alpha-2(IV) chain
COL4A5	P29400	-6.39	8.78e-05	Collagen alpha-5(IV) chain
COL4A6	F5H3Q5	-6.17	0.000576	Collagen alpha-6(IV) chain
COL5A1	P20908	-3.42	0.000125	Collagen alpha-1(V) chain
COL5A2	A0A3Q1MUF0	-1.46	0.0121	Collagen type V alpha 2 chain
COL6A1	A0A087X0S5	-2.21	0.00255	Collagen alpha-1(VI) chain
COL6A2	F1MKG2	-1.38	0.00416	Collagen type VI alpha 2 chain
COL6A3	E1BB91	-1.21	0.0085	Collagen type VI alpha 3 chain
COL9A3	Q14050	6.61	0.000831	Collagen alpha-3(IX) chain
COLEC12	A0A3Q1N1S7	5.15	0.000238	Collectin-12
COPS4	Q3SZA0	-3.96	0.0471	COP9 signalosome complex subunit 4
CPE	P16870-2	-5.76	0.000202	Isoform 2 of Carboxypeptidase E
CPM	P14384	4.38	0.00142	Carboxypeptidase M
CPNE1	F2Z2V0	-1.18	0.00546	Copine-1 (Fragment)
CPNE3	O75131	-5.11	0.00153	Copine-3
CPNE8	Q86YQ8	-2.69	0.000206	Copine-8
CPVL	H7C0X5	4.52	0.000132	Probable serine carboxypeptidase CPVL (Fragment)
CRISPLD1	B7Z8V9	-3.97	0.00284	Cysteine-rich secretory protein LCCL domain-containing 1
CSF1	P09603	-7.11	5.28e-05	Macrophage colony-stimulating factor 1
CSF2RA	P15509	5.6	0.00247	Granulocyte-macrophage colony-stimulating factor receptor subunit alpha
CSNK1G3	Q9Y6M4-3	-1.57	0.0021	Isoform 3 of Casein kinase I isoform gamma-3
CSPG4	F1MY84	-3.97	0.00592	Chondroitin sulfate proteoglycan 4
CTNNA1	P35221	2.89	0.000102	Catenin alpha-1
CTNNA2	P26232-2	2.62	0.00587	Isoform 2 of Catenin alpha-2
CTNNAL1	Q9UBT7-3	-2.23	0.0151	Isoform 3 of Alpha-catulin
CTNNB1	P35222	2.77	0.0002	Catenin beta-1
CTNND1	O60716-5	1.86	0.000625	Isoform 1A of Catenin delta-1
CXADR	P78310	-4.44	0.00167	Coxsackievirus and adenovirus receptor
CYFIP1	Q7L576	-1.21	0.00631	Cytoplasmic FMR1-interacting protein 1
CYSTM1	Q32LK2	5.11	0.00035	Cysteine-rich and transmembrane domain-containing protein 1
DAG1	Q14118	5.09	9.6e-05	Dystroglycan
DBI	B8ZWD1	2.2	0.00377	Acyl-CoA-binding protein
DCBLD1	Q8N8Z6-2	3.56	0.026	\Isoform 2 of Discoidin
DCTN1	Q14203-3	2.67	0.0386	Isoform 3 of Dynactin subunit 1
DDAH1	O94760	-4.8	0.000227	\N(G)
DDAH2	H0Y7N1	-3.12	0.000798	Dimethylargininase (Fragment)
DERA	Q9Y315	3.62	0.0401	Deoxyribose-phosphate aldolase
DIP2A	A0A494C143	-1.33	0.00875	Disco-interacting protein 2 homolog A
DNAJA4	F5H170	-5.66	6.19e-05	DnaJ homolog subfamily A member 4
DNM2	P50570	2.72	0.000937	Dynamin-2
DOCK9	Q9BZ29-3	5.05	0.0006	Isoform 3 of Dedicator of cytokinesis protein 9
DPP4	P27487	5.29	0.000188	Dipeptidyl peptidase 4
DSC2	A0A3B3ISU0	6.44	7.02e-05	Desmocollin-2
DST	F1MPT5	-4.83	0.00078	Dystonin
DSTN	Q5E9D5	1.99	0.000954	Destrin
DYNLL1	P61285	-1.11	0.0266	\Dynein light chain 1
ECE1	B4DKB2	4.92	0.00029	Endothelin-converting enzyme 1
ECM1	A0A3S5ZPB5	-1.64	0.0054	Extracellular matrix protein 1
EDIL3	O43854-2	-6.94	6.9e-05	Isoform 2 of EGF-like repeat and discoidin I-like domain-containing protein 3
EDNRB	P24530	5.23	0.000215	Endothelin receptor type B
EEF1D	P29692	1.98	0.00211	Elongation factor 1-delta
EFNB1	P98172	-1.78	0.00106	Ephrin-B1
EFR3A	F1MLD7	-3.64	0.0335	Uncharacterized protein
EFTUD2	F1N6D5	-1	0.0208	116 kDa U5 small nuclear ribonucleoprotein component
EGFR	P00533	2.15	0.000483	Epidermal growth factor receptor
EHD1	A0A024R571	-1.01	0.00568	EH domain-containing protein 1
EHD3	F1N6N3	-3.7	0.0315	EH domain containing 3
EHD4	Q9H223	1.02	0.0079	EH domain-containing protein 4
EIF3D	Q3T122	2.43	0.0413	Eukaryotic translation initiation factor 3 subunit D
EIF3J	A0A3Q1N5T2	3.11	0.00332	Eukaryotic translation initiation factor 3 subunit J
EIF5A	Q6EWQ7	-1.69	0.0021	Eukaryotic translation initiation factor 5A-1
EMILIN2	Q9BXX0	-15	1.26e-05	EMILIN-2
ENG	P17813	7.65	1.47e-05	Endoglin
ENPP1	P22413	-5.18	0.000517	Ectonucleotide pyrophosphatase/phosphodiesterase family member 1
EPB41	P11171	-6.4	1.47e-05	Protein 4.1
EPB41L2	O43491	-4.25	0.000353	Band 4.1-like protein 2
EPB41L3	Q9Y2J2-2	-1.91	0.00121	Isoform 2 of Band 4.1-like protein 3
EPB41L5	Q9HCM4-4	-5.38	0.000286	Isoform 4 of Band 4.1-like protein 5
EPCAM	B5MCA4	9.7	7.82e-06	Epithelial cell adhesion molecule
EPHA4	P54764-2	-3.44	0.000681	Isoform 2 of Ephrin type-A receptor 4
EPHA7	F1N780	-5.16	0.00015	EPH receptor A7
EPHB3	P54753	1.27	0.0271	Ephrin type-B receptor 3
EPPK1	P58107	-4.74	0.00208	Epiplakin
EPS15L1	A7MB30	3.89	0.000298	EPS15L1 protein
ERBIN	Q96RT1	-3.55	0.0128	Erbin
ERVH48-1	M5A8F1	9.14	0.000365	Suppressyn
ERVV-2	B6SEH9	5.84	0.000222	Endogenous retrovirus group V member 2 Env polyprotein
ERVW-1	Q9UQF0	5.13	0.0256	Syncytin-1
EVA1B	Q9NVM1	1.21	0.0113	Protein eva-1 homolog B
EXTL2	Q9UBQ6	3.83	0.0298	Exostosin-like 2
EZR	E7EQR4	1.05	0.0186	Ezrin
F10	A0A452DIP8	-4.21	0.0114	Coagulation factor X
F11R	Q9Y624	3.67	6.69e-05	Junctional adhesion molecule A
F13A1	F1MW44	-2.15	0.00947	Coagulation factor XIII A chain
FABP5	Q01469	-4.8	0.00115	Fatty acid-binding protein 5
FAM151A	Q8WW52-2	5.22	1.82e-05	Isoform 2 of Protein FAM151A
FAM168B	A1KXE4-2	5.88	3.94e-05	Isoform 2 of Myelin-associated neurite-outgrowth inhibitor
FAM171A1	A7MB22	-5.3	7.46e-05	C13H10ORF38 protein
FAM234A	Q9H0X4	2.01	0.000576	Protein FAM234A
FARP1	Q9Y4F1	-3.67	0.000834	\FERM
FARP2	O94887-3	-4.28	0.0054	\Isoform 3 of FERM
FAS	P25445-6	-4.62	0.000202	Isoform 6 of Tumor necrosis factor receptor superfamily member 6
FAT2	Q9NYQ8	8.57	6.58e-05	Protocadherin Fat 2
FAT2.1	F1MPF3	4.7	0.000144	FAT atypical cadherin 2
FBLN2	P98095	12.7	7.85e-06	Fibulin-2
FBN1	P35555	-4.53	0.011	Fibrillin-1
FBN2	P35556	-8.07	0.000303	Fibrillin-2
FCGBP	G3X6I0	-1.31	0.0498	Uncharacterized protein
FCN1	A0A452DJJ0	-1.92	0.000841	Fibrinogen C-terminal domain-containing protein
FERMT2	A7MB21	-1.54	0.00101	FERMT2 protein
FERMT3	F1MMJ5	-3.52	0.0278	Fermitin family homolog 3
FHL1	Q13642	-5.46	3.94e-05	Four and a half LIM domains protein 1
FLNB	O75369-2	4.59	0.000416	Isoform 2 of Filamin-B
FLT1	A0A1W2PNW4	-3.8	0.00192	Vascular endothelial growth factor receptor 1
FN1	G5E5A8	-1.86	0.000601	Fibronectin
FN1.1	P02751-1	-2.62	0.000206	Isoform 1 of Fibronectin
FOLR1	P15328	9.48	1.47e-05	Folate receptor alpha
FRAS1	Q86XX4-2	-4.12	0.00121	Isoform 2 of Extracellular matrix protein FRAS1
FREM2	Q5SZK8	4.52	6.27e-05	FRAS1-related extracellular matrix protein 2
FRRS1	Q6ZNA5	3.74	0.000243	Ferric-chelate reductase 1
FSTL3	O95633-2	4.31	0.000996	Isoform 2 of Follistatin-related protein 3
FTH1.1	O46414	-1.45	0.00387	Ferritin heavy chain
FTL	O46415	-1.71	0.00764	Ferritin light chain
FTL.1	P02792	3.5	0.0335	Ferritin light chain
FZD5	Q13467	5.18	0.000156	Frizzled-5
G3BP1	Q32LC7	2.97	0.0124	Ras GTPase-activating protein-binding protein 1
G6PD	P11413	1.94	0.0174	Glucose-6-phosphate 1-dehydrogenase
GALNT1	Q10472	4.24	0.00303	Polypeptide N-acetylgalactosaminyltransferase 1
GANAB	Q14697	-1.22	0.0083	Neutral alpha-glucosidase AB
GAP43	P17677	-4.55	5.14e-05	Neuromodulin
GAPDH	P04406	1.15	0.0129	Glyceraldehyde-3-phosphate dehydrogenase
GAPDH.1	P10096	-1.82	0.0388	Glyceraldehyde-3-phosphate dehydrogenase
GART	P22102	-1.08	0.00955	Trifunctional purine biosynthetic protein adenosine-3
GDPD2	Q9HCC8-2	8.28	2.66e-05	Isoform 2 of Glycerophosphoinositol inositolphosphodiesterase GDPD2
GGH	A7YWG4	-4.25	0.00079	Gamma-glutamyl hydrolase
GINM1	A0A3Q1ME48	3.64	5.72e-05	Glycoprotein integral membrane 1
GJA1	P17302	-4.46	0.00045	Gap junction alpha-1 protein
GJA5	P36382	5.8	5.02e-05	Gap junction alpha-5 protein
GJC1	Q5H9P2	-4.87	0.00674	Gap junction protein (Fragment)
GLIPR2	Q9H4G4	-3.99	0.0205	Golgi-associated plant pathogenesis-related protein 1
GM2A	P17900	4.19	0.00158	Ganglioside GM2 activator
GNA11	P29992	-1.76	0.000848	Guanine nucleotide-binding protein subunit alpha-11
GNAI2	P04899	-1.78	0.0037	Guanine nucleotide-binding protein G(i) subunit alpha-2
GNAI3	P08754	-1.06	0.00587	Guanine nucleotide-binding protein G(i) subunit alpha
GNAQ	E1BA29	-1.42	0.00314	G protein subunit alpha q
GNAS	P63092-4	-1.5	0.00143	Isoform 4 of Guanine nucleotide-binding protein G(s) subunit alpha isoforms short
GNB1	P62871	-1.49	0.00136	Guanine nucleotide-binding protein G(I)/G(S)/G(T) subunit beta-1
GNB2	P11017	-1.03	0.0191	Guanine nucleotide-binding protein G(I)/G(S)/G(T) subunit beta-2
GNG10	P50151	-3.54	6.9e-05	Guanine nucleotide-binding protein G(I)/G(S)/G(O) subunit gamma-10
GOT1	P17174	3.16	0.00302	\Aspartate aminotransferase
GP1BA	E1BB32	-1.92	0.000767	Glycoprotein Ib platelet subunit alpha
GP1BB	E1B863	-3.58	0.00918	Glycoprotein Ib platelet subunit beta
GPC6	Q9Y625	-6.61	5.14e-05	Glypican-6
GPI	P06744	-1.33	0.00684	Glucose-6-phosphate isomerase
GPM6A	Q0VD07	-6.07	2.41e-05	Neuronal membrane glycoprotein M6-a
GPM6B	B7Z613	-6.47	0.00138	Neuronal membrane glycoprotein M6-b
GPRC5B	Q1JPD9	-5.34	6.9e-05	G protein-coupled receptor class C group 5 member B
GRK6	P43250-2	-4.66	0.0002	Isoform GRK6B of G protein-coupled receptor kinase 6
GSTO1	Q5TA02	-4.79	0.000181	Glutathione-dependent dehydroascorbate reductase (Fragment)
gypb	D5MTL9	-2.34	0.000593	Glycophorin B variant 1
HAPLN1	P10915	5.99	3.26e-05	Hyaluronan and proteoglycan link protein 1
HAPLN3	H3BTH8	-2.2	0.00965	Hyaluronan and proteoglycan link protein 3
HAPLN3.1	A5PK97	-5.68	0.000406	HAPLN3 protein
HAS2	F1N1R2	-4.73	0.000438	Hyaluronan synthase 2
HAVCR1	Q96D42	5.46	0.000286	Hepatitis A virus cellular receptor 1
HDAC2	Q92769	3.4	0.00804	Histone deacetylase 2
HEG1.1	Q9ULI3	-4.55	0.00372	Protein HEG homolog 1
HIP1R	O75146	-7.41	0.0112	Huntingtin-interacting protein 1-related protein
HLA-A	P04439	-6.4	4.33e-05	\HLA class I histocompatibility antigen
HMCN1	Q96RW7-2	-3.94	0.000284	Isoform 2 of Hemicentin-1
HNRNPA1	F8W6I7	2.01	0.00292	Helix-destabilizing protein
HNRNPA2B1	A0A3Q1MME4	2.8	0.0407	Heterogeneous nuclear ribonucleoproteins A2/B1
HS6ST2	Q96MM7-2	-6.13	0.000434	Isoform 2 of Heparan-sulfate 6-O-sulfotransferase 2
HSP90AA1	P07900	1.04	0.0168	Heat shock protein HSP 90-alpha
HSPA1B	A0A0G2JIW1	-3.2	0.000335	Heat shock 70 kDa protein 1B
HSPA8	P11142	1.39	0.00501	Heat shock cognate 71 kDa protein
HSPA9	Q3ZCH0	3.36	0.00318	\Stress-70 protein
HSPD1	P10809	-1.33	0.00383	\60 kDa heat shock protein
HSPE1	B8ZZL8	4.18	0.000423	\10 kDa heat shock protein
HSPG2	P98160	3.33	0.000953	Basement membrane-specific heparan sulfate proteoglycan core protein
HSPH1	Q92598-2	1.06	0.0116	Isoform Beta of Heat shock protein 105 kDa
ICAM1	P05362	5.85	3.94e-05	Intercellular adhesion molecule 1
IFITM3	Q01628	6.81	6.58e-05	Interferon-induced transmembrane protein 3
IGF1R	C9J5X1	-2.28	0.00144	Tyrosine-protein kinase receptor
IGF2R.1	P08169	-1.51	0.00837	Cation-independent mannose-6-phosphate receptor
IGSF3	O75054-2	2.34	0.000223	Isoform 2 of Immunoglobulin superfamily member 3
IGSF8	Q969P0	1.01	0.00549	Immunoglobulin superfamily member 8
IL1RAP	Q9NPH3	3.78	0.0271	Interleukin-1 receptor accessory protein
ILF2	X6R6Z1	4.02	0.00038	Interleukin enhancer-binding factor 2 (Fragment)
ILK	Q3SWY2	-1.79	0.00251	Integrin-linked protein kinase
INSL4	Q14641	6.44	0.000497	Early placenta insulin-like peptide
IQGAP1	P46940	1.58	0.00222	Ras GTPase-activating-like protein IQGAP1
ISYNA1	Q9NPH2-2	3.17	0.00235	Isoform 2 of Inositol-3-phosphate synthase 1
ITCH	A0A590UK44	2.17	0.00129	E3 ubiquitin-protein ligase
ITFG1	Q8TB96	5.51	3.13e-05	T-cell immunomodulatory protein
ITGA1	P56199	1.53	0.00127	Integrin alpha-1
ITGA2	P17301	-5.69	5.14e-05	Integrin alpha-2
ITGA2B	A6QLB3	-7.4	0.000153	ITGA2B protein
ITGA3	P26006	3.14	0.000288	Integrin alpha-3
ITGA4	P13612	-6.46	2.04e-05	Integrin alpha-4
ITGA5	P08648	5.18	2.04e-05	Integrin alpha-5
ITGA6	P23229-3	3.71	5.35e-05	Isoform Alpha-6X1B of Integrin alpha-6
ITGB1	P05556	1.95	0.000488	Integrin beta-1
ITGB3	F1MTN1	-3.48	0.00132	Integrin beta
ITGB4	P16144-4	10.5	0.000238	Isoform Beta-4D of Integrin beta-4
ITGB5	P18084	3.55	0.000601	Integrin beta-5
ITGB5.1	A0A3Q1M5K6	8.12	9.72e-05	Integrin beta
ITM2B	Q9Y287	2.8	0.000419	Integral membrane protein 2B
JAG2	Q9Y219-2	5.08	0.000834	Isoform Short of Protein jagged-2
JAK1	A0A5F9ZH07	-5.33	0.000136	Tyrosine-protein kinase (Fragment)
KARS1	Q15046	3.54	0.0121	Lysine--tRNA ligase
KIAA0319L	E7EN73	3.84	0.00399	Dyslexia-associated protein KIAA0319-like protein (Fragment)
KIF23	Q02241	-1.3	0.0112	Kinesin-like protein KIF23
KRT18	P05783	6.08	0.00153	\Keratin
L1CAM	P32004-3	-5.65	0.000238	Isoform 3 of Neural cell adhesion molecule L1
LAMA1	P25391	4.49	3.94e-05	Laminin subunit alpha-1
LAMA4	A0A0A0MTC7	-10.6	8.93e-05	Laminin subunit alpha-4
LAMA5	O15230	1.89	0.00365	Laminin subunit alpha-5
LAMB1	G3XAI2	2.85	0.00038	Laminin subunit beta-1
LAMB1.1	A0A3Q1MY30	1.34	0.0464	Laminin subunit beta 1
LAMC1	P11047	2.59	0.000321	Laminin subunit gamma-1
LAMP1	P11279	1.41	0.0118	Lysosome-associated membrane glycoprotein 1
LAMP2	P13473-2	3.33	0.000371	Isoform LAMP-2B of Lysosome-associated membrane glycoprotein 2
LAMTOR1	Q6IAA8	1.54	0.00919	Ragulator complex protein LAMTOR1
LAMTOR2	Q3T132	1.98	0.00201	Ragulator complex protein LAMTOR2
LAMTOR3	Q17QQ1	1.78	0.00435	Ragulator complex protein LAMTOR3
LAP3	P00727-3	3.03	0.0177	Isoform 3 of Cytosol aminopeptidase
LAPTM4A	Q15012	4.93	0.000384	Lysosomal-associated transmembrane protein 4A
LARS1	Q9P2J5	1.99	0.0395	\Leucine--tRNA ligase
LASP1	Q14847	3.49	0.00518	LIM and SH3 domain protein 1
LCP1	P13796	2.53	0.00428	Plastin-2
LDLR	J3KMZ9	6.01	7.46e-05	Low-density lipoprotein receptor (Fragment)
LDLRAD3	E9PR86	4.93	0.0116	Low-density lipoprotein receptor class A domain-containing protein 3
LGALS1	P09382	5.55	7.46e-05	Galectin-1
LGALS3BP	Q08380	-5.3	7.02e-05	Galectin-3-binding protein
LGR4	Q9BXB1-2	5.99	0.000319	Isoform 2 of Leucine-rich repeat-containing G-protein coupled receptor 4
LHFPL6	Q0P5D5	4.58	0.000284	LHFPL tetraspan subfamily member 6
LIN28A	Q9H9Z2	2.62	0.0477	Protein lin-28 homolog A
LIN28B	A0A1B0GVD3	2.8	0.000173	Protein lin-28 homolog B
LIN7C	Q0P5F3	-1.33	0.00525	Protein lin-7 homolog C
LLGL1	Q15334	-6.2	3.94e-05	Lethal(2) giant larvae protein homolog 1
LMAN1	P49257	5.43	7.46e-05	Protein ERGIC-53
LMBRD1	A0A3B3IRS7	4.63	0.0315	Lysosomal cobalamin transport escort protein LMBD1
LOC100296627	A0A3Q1MAB2	-3.53	0.00254	Uncharacterized protein
LOC112444733	A0A452DJR7	-4.96	9.6e-05	C-type lectin domain-containing protein
LOC506828	F1MJK3	-1.68	0.00195	Uncharacterized protein
LOC506828.1	A0A3Q1M8I5	-1.79	0.00355	Uncharacterized protein
LOC506828.2	A0A3Q1MNN6	-1.42	0.0116	Uncharacterized protein
LOC515333	G3MW12	-4.18	0.0003	Uncharacterized protein
LOC528040	E1B805	-3.38	0.00763	Uncharacterized protein
LOXL2	Q9Y4K0	1.25	0.0259	Lysyl oxidase homolog 2
LRATD2	F6R1D7	-5.23	0.000104	LRAT domain containing 2
LRP1	Q07954	1.89	0.000582	Prolow-density lipoprotein receptor-related protein 1
LRP1.1	E1BGJ0	-1.44	0.0085	LDL receptor related protein 1
LRP2	P98164	4.6	6.9e-05	Low-density lipoprotein receptor-related protein 2
LRP2.1	F1N6H1	6.05	4.33e-05	LDL receptor related protein 2
LRP6	A0A3Q1N1B3	4.38	0.000319	LDL receptor related protein 6
LTBP1	Q14766-4	2.32	0.032	Isoform 4 of Latent-transforming growth factor beta-binding protein 1
LY6E	Q16553	9.03	3.94e-05	Lymphocyte antigen 6E
LY6G6C	O95867	7	4.33e-05	Lymphocyte antigen 6 complex locus protein G6c
LYPLA2	Q5QPQ0	3.4	0.0451	Acyl-protein thioesterase 2
M6PR	P20645	1.28	0.0358	Cation-dependent mannose-6-phosphate receptor
MAP4K4	O95819-2	-1.21	0.00372	Isoform 2 of Mitogen-activated protein kinase kinase kinase kinase 4
MARCKS	P29966	-9.03	7.02e-05	Myristoylated alanine-rich C-kinase substrate
MARCKSL1	P49006	-3.2	0.000229	MARCKS-related protein
MASP2	E1BJ49	-1.15	0.0335	Mannan binding lectin serine peptidase 2
MCAM	P43121	-5.12	2.69e-05	Cell surface glycoprotein MUC18
MCM4	E5RG31	-6.25	0.000864	DNA helicase (Fragment)
MDH2	P40926	3.59	0.00536	\Malate dehydrogenase
MELTF	P08582	-4.12	0.000623	Melanotransferrin
MET	A0A3Q1NAI5	-3.74	0.00135	Hepatocyte growth factor receptor
MFAP3	P55082-2	-4.3	0.0134	Isoform 2 of Microfibril-associated glycoprotein 3
MFAP5	B3KW70	4.21	0.00018	Microfibrillar-associated protein 5
MFGE8	Q08431	-8.22	2.04e-05	Lactadherin
MICALL1	Q8N3F8	-4.58	0.00613	MICAL-like protein 1
MIF	P14174	-1.91	0.00102	Macrophage migration inhibitory factor
MINK1	Q8N4C8	-2.27	0.00129	Misshapen-like kinase 1
MME	P08473	4.64	0.00485	Neprilysin
MMP14	P50281	9.04	5.14e-05	Matrix metalloproteinase-14
MMP19	F8W1C3	5.59	0.000497	Matrix metalloproteinase-19
MMP2	P08253	5.13	7.46e-05	72 kDa type IV collagenase
MOB1A	Q0VCJ5	-1.33	0.00849	MOB kinase activator 1A
MOXD1	Q6UVY6-2	-5.91	3.94e-05	Isoform 2 of DBH-like monooxygenase protein 1
MPP2	Q14168-4	-5.6	7.12e-05	Isoform 4 of MAGUK p55 subfamily member 2
MPP6	Q9NZW5	-7.55	0.00233	MAGUK p55 subfamily member 6
MPZL1	O95297-2	1.36	0.0105	Isoform 2 of Myelin protein zero-like protein 1
MSN	P26038	-8.39	0.00093	Moesin
MUC1	P15941-2	10.5	0.000468	Isoform 2 of Mucin-1
MVB12A	Q96EY5	2.37	0.000286	Multivesicular body subunit 12A
MVB12B	Q9H7P6	-6.32	0.000147	Multivesicular body subunit 12B
MVP	Q14764	8.19	2.19e-05	Major vault protein
MXRA8	Q9BRK3-3	5.68	0.000874	Isoform 3 of Matrix remodeling-associated protein 8
MYH10	A0A452DIZ9	1.64	0.00868	Myosin-10
MYL12B	A4IF97	2.71	0.00671	Myosin regulatory light chain 12B
MYL6	A0A452DID9	1.17	0.00892	Myosin light polypeptide 6
MYO1C	F5H6E2	-5.74	7.46e-05	Unconventional myosin-Ic
MYO1D	O94832	-4.97	0.00197	Unconventional myosin-Id
MYO9A	A0A3Q1MKD2	-7.54	8.31e-05	Myosin IXA
MYOF	Q9NZM1	5.81	7.02e-05	Myoferlin
NAP1L4	A8MXH2	-3.86	0.000217	Nucleosome assembly protein 1-like 4 (Fragment)
NAPA	P54920	3.71	0.00596	Alpha-soluble NSF attachment protein
NCAM1	A0A087WV75	-3.89	0.007	Neural cell adhesion molecule 1
NCKAP1	A0A3Q1NN69	-1.45	0.00562	NCK associated protein 1
NCS1	F1MZQ0	-5.15	2.69e-05	Neuronal calcium sensor 1
NDFIP2	A0A3B3IRK3	2.69	0.00101	NEDD4 family-interacting protein 2
NDNF	Q8TB73	-3.47	0.000373	Protein NDNF
NECTIN2	Q92692	2.87	0.00135	Nectin-2
NEDD4L	Q96PU5-5	-1.91	0.00154	Isoform 5 of E3 ubiquitin-protein ligase NEDD4-like
NEFL	P07196	-2.91	0.00259	Neurofilament light polypeptide
NEFM	E7ESP9	-5.57	0.000784	160 kDa neurofilament protein
NELL2	F8VVB6	-3.8	0.0165	Protein kinase C-binding protein NELL2
NEO1	Q59FP8	-4.97	7.43e-05	Neogenin (Fragment)
NHLRC3	C9J973	5.73	5.66e-05	NHL repeat-containing protein 3
NIBAN2	Q96TA1	2.14	0.0105	Protein Niban 2
NID1	P14543	-6.69	6.37e-05	Nidogen-1
NID1.1	A6QNS6	1.71	0.0139	NID1 protein
NID2	Q14112-2	-9.3	0.000617	Isoform 2 of Nidogen-2
NLRP2	Q9NX02	4.38	0.0107	\NACHT
NOP56	A0A494C128	-1.32	0.0283	Nucleolar protein 56
NPC1	O15118	3.28	0.0273	NPC intracellular cholesterol transporter 1
NRP1	E9PEP6	-4.07	0.0105	Neuropilin
NTN4	A0A6I8PS14	-4.34	0.000233	Netrin-4
NUMA1	Q14980	3.13	0.0259	Nuclear mitotic apparatus protein 1
NUP210	Q8TEM1	4.41	0.00747	Nuclear pore membrane glycoprotein 210
OSTF1	Q92882	1.24	0.00749	Osteoclast-stimulating factor 1
PALM3	K7EKN5	3.97	0.00283	Paralemmin-3
PANX1	Q96RD7-2	3.08	0.000552	Isoform 2 of Pannexin-1
PARP1	P09874	-5.64	0.0127	Poly [ADP-ribose] polymerase 1
PCDH7	H0YAH0	-2.21	0.027	Protocadherin-7 (Fragment)
PCMT1	P15246	-1.38	0.00626	Protein-L-isoaspartate(D-aspartate) O-methyltransferase
PCNA	Q3ZBW4	4.14	0.000142	Proliferating cell nuclear antigen
PDCD5	O14737	-1.93	0.0299	Programmed cell death protein 5
PDCD6IP	Q8WUM4	1.68	0.00097	Programmed cell death 6-interacting protein
PDLIM1	O00151	-2.97	0.00724	PDZ and LIM domain protein 1
PEBP1	P30086	1.04	0.00787	Phosphatidylethanolamine-binding protein 1
PFN2	C9J712	2.66	0.000552	Profilin
PHACTR4	Q8IZ21-3	-2.64	0.00727	Isoform 3 of Phosphatase and actin regulator 4
PHLDA3	Q9Y5J5	2.56	0.0227	Pleckstrin homology-like domain family A member 3
PI4KA	P42356	-4.37	0.00496	Phosphatidylinositol 4-kinase alpha
PICALM	Q13492	1.84	0.00108	Phosphatidylinositol-binding clathrin assembly protein
PIP4K2A	F1MHR4	-3.72	0.000566	Phosphatidylinositol-5-phosphate 4-kinase type 2 alpha
PIP4K2B	F1MHT2	-4.95	7.43e-05	Phosphatidylinositol-5-phosphate 4-kinase type 2 beta
PIP4K2C	Q0P5F7	-1.16	0.0399	Phosphatidylinositol 5-phosphate 4-kinase type-2 gamma
PIP5K1A	Q99755-3	-1.51	0.00283	Isoform 3 of Phosphatidylinositol 4-phosphate 5-kinase type-1 alpha
PKHD1L1	A0A3Q1MSR4	-2.29	0.0401	PKHD1 like 1
PKN2	Q16513-2	-5.62	8.95e-05	Isoform 2 of Serine/threonine-protein kinase N2
PKP3	Q9Y446	2.86	0.000147	Plakophilin-3
PLAT	B4DNJ1	-4.92	3.26e-05	T-plasminogen activator
PLAUR	Q03405	5.39	5.14e-05	Urokinase plasminogen activator surface receptor
PLD3	Q8IV08	6.05	0.000938	5-3 exonuclease PLD3
PLEC	Q15149-7	6.18	0.000661	Isoform 7 of Plectin
PLEK	F1MRZ8	-5.25	0.00121	Pleckstrin
PLEKHB2	A0A0A0MSE9	2.36	0.000223	Pleckstrin homology domain-containing family B member 2
PLOD1	Q02809	-3.75	0.0354	\Procollagen-lysine
PLSCR1	C9J7K9	2.78	0.000159	Phospholipid scramblase
PLTP	P55058	7.21	0.000218	Phospholipid transfer protein
PLXDC2	Q6UX71	4.87	0.00579	Plexin domain-containing protein 2
PLXNA1	Q9UIW2	-1.37	0.00282	Plexin-A1
PLXNB2	O15031	-1.3	0.00304	Plexin-B2
PLXND1	Q9Y4D7	2.9	0.0468	Plexin-D1
PNP	P00491	2.78	0.00185	Purine nucleoside phosphorylase
PPA1	Q15181	-1.67	0.00265	Inorganic pyrophosphatase
PPFIBP1	F5GZP6	-4.13	7.46e-05	Liprin-beta-1 (Fragment)
PPP1CC	F8VYE8	-1.88	0.00171	Serine/threonine-protein phosphatase
PPP1R12A	F8VZN8	3.71	0.000384	Protein phosphatase 1 regulatory subunit 12A (Fragment)
PPP2R1A	P30153	-1.09	0.0128	Serine/threonine-protein phosphatase 2A 65 kDa regulatory subunit A alpha isoform
PPP2R5C	H0YJZ3	4.26	0.0298	Serine/threonine-protein phosphatase 2A 56 kDa regulatory subunit gamma isoform (Fragment)
PRDX2.1	Q9BGI3	-4.23	0.021	Peroxiredoxin-2
PRG4	F1MDS0	-1.38	0.00233	Proteoglycan 4
PRKAR2A	P13861-2	-5.55	2.66e-05	Isoform 2 of cAMP-dependent protein kinase type II-alpha regulatory subunit
PROM2	Q8N271	7.5	3.94e-05	Prominin-2
PRPS1L1	F1MBV2	-1.53	0.00467	Pribosyltran_N domain-containing protein
PRSS8	Q16651	8.62	1.26e-05	Prostasin
PSCA	O43653	7.21	7.46e-05	Prostate stem cell antigen
PSD3	A0A087X1Z0	-3.74	0.0024	PH and SEC7 domain-containing protein 3
PSMC1	A4FUZ3	2.19	0.00278	\Proteasome (Prosome
PSMC2	Q5E9F9	1.37	0.0373	26S proteasome regulatory subunit 7
PSMC3	R4GNH3	2.11	0.0284	26S proteasome regulatory subunit 6A
PSMC4	A0A3Q1M1W9	2.07	0.0211	26S proteasome regulatory subunit 6B
PSMC5	A0A3Q1M278	2.96	0.015	26S proteasome regulatory subunit 8
PSMC6	Q2KIW6	2	0.022	26S proteasome regulatory subunit 10B
PSMD2	Q13200	1.19	0.0286	26S proteasome non-ATPase regulatory subunit 2
PTGFRN	Q9P2B2	-1.13	0.00755	Prostaglandin F2 receptor negative regulator
PTK7	Q13308-4	-7.18	0.000222	Isoform 4 of Inactive tyrosine-protein kinase 7
PTN	P21246	1.49	0.0134	Pleiotrophin
PTP4A1	A0A0D9SGK2	-1.24	0.00689	Protein tyrosine phosphatase type IVA 1
PTPRJ	Q12913	5.4	6.9e-05	Receptor-type tyrosine-protein phosphatase eta
PTPRK	F1MME1	-2.23	0.000298	Protein tyrosine phosphatase receptor type K
PTTG1IP	A8MXQ1	4.44	0.00147	Pituitary tumor-transforming gene 1 protein-interacting protein
PTX3	G3X6Q8	-1.06	0.0103	Pentraxin-related protein PTX3
PTX3.1	P26022	-5.12	0.000123	Pentraxin-related protein PTX3
PVR	A0A0A0MSA9	-2	0.000617	Poliovirus receptor
PXDN	Q92626	-5.02	0.0029	Peroxidasin homolog
QARS1	B4DDN1	4.19	0.00341	Glutaminyl-tRNA synthetase
QPRT	Q15274	3.92	0.000282	Nicotinate-nucleotide pyrophosphorylase [carboxylating]
RAB20	Q9NX57	4.49	5.14e-05	Ras-related protein Rab-20
RAB21	Q9UL25	1.22	0.0066	Ras-related protein Rab-21
RAB23	Q9ULC3	-1.19	0.00575	Ras-related protein Rab-23
RAB2A	P61019	1.16	0.0079	Ras-related protein Rab-2A
RAB34	C9JBG0	-1.15	0.00702	\Ras-related protein Rab-34
RAB5A	Q0IIG7	1.95	0.000954	Ras-related protein Rab-5A
RAB6A	P20340-2	1.04	0.0239	Isoform 2 of Ras-related protein Rab-6A
RAB8A	P61006	-1.11	0.00635	Ras-related protein Rab-8A
RAB9A	Q08DW1	-1.54	0.015	\RAB9A
RAC3	A5PK69	-4.87	0.00152	RAC3 protein
RACGAP1	Q9H0H5	-1.26	0.0142	Rac GTPase-activating protein 1
RAD23B	P54727	1.21	0.0367	UV excision repair protein RAD23 homolog B
RANBP1	F6WQW2	-1.87	0.00214	Ran-specific GTPase-activating protein
RAP1A	P62834	-1.78	0.00121	Ras-related protein Rap-1A
RAP2C	Q08DI5	1.03	0.00637	Ras-related protein Rap-2c
RASA3	Q14644-2	-3.83	0.000136	Isoform 2 of Ras GTPase-activating protein 3
RCN1	G3N2L2	-5.66	0.00228	Reticulocalbin 1
RELL1	Q8IUW5	1.81	0.00426	RELT-like protein 1
RFTN1	Q14699	-5.54	5.66e-05	Raftlin
RHOG	P84095	-1.46	0.00142	Rho-related GTP-binding protein RhoG
RHOU	Q7L0Q8	5.52	0.00587	Rho-related GTP-binding protein RhoU
RNF128	Q8TEB7-2	2.89	0.0315	Isoform 2 of E3 ubiquitin-protein ligase RNF128
ROBO1	Q9Y6N7-2	1.33	0.00564	Isoform 2 of Roundabout homolog 1
RPL12	P61284	1.27	0.00751	60S ribosomal protein L12
RPL30	E5RI99	1.25	0.0392	60S ribosomal protein L30 (Fragment)
RPL31	Q56JX3	3.26	0.028	60S ribosomal protein L31
RPL9	D6RAN4	1.07	0.00861	60S ribosomal protein L9 (Fragment)
RPS10	Q3T0F4	1.93	0.00426	40S ribosomal protein S10
RPS15A	Q76I82	3.36	0.014	40S ribosomal protein S15a
RPS19	Q32PD5	1.78	0.027	40S ribosomal protein S19
RRAGC	Q0VD29	2.99	0.00763	Ras-related GTP binding C
RRBP1	Q9P2E9	5.17	0.000172	Ribosome-binding protein 1
RRM2	C9JXC1	2.4	0.0344	Ribonucleoside-diphosphate reductase (Fragment)
S100A10	P60902	1.48	0.0299	Protein S100-A10
S100A11	P31949	2.66	0.000799	Protein S100-A11
S100A12	P79105	-3.5	0.00753	Protein S100-A12
S100A13	Q99584	4.09	0.0326	Protein S100-A13
S100A14	Q9HCY8	5.05	0.00354	Protein S100-A14
S100A16	Q96FQ6	7.53	2.41e-05	Protein S100-A16
S100A8	P28782	-4.78	0.00129	Protein S100-A8
S100P	P25815	5.11	0.000238	Protein S100-P
S1PR2	O95136	4.98	0.00207	Sphingosine 1-phosphate receptor 2
SCARB1	B7ZKQ9	-4.5	0.00075	SCARB1 protein
SCRIB	A0A0G2JNZ2	-4.61	0.000651	Protein scribble homolog
SDC2	E5RJB8	-5.94	0.000396	Syndecan-2 (Fragment)
SDC4	P31431	2.84	0.00134	Syndecan-4
SDCBP	O00560	1.53	0.0011	Syntenin-1
SDCBP.1	O00560-2	1.74	0.00288	Isoform 2 of Syntenin-1
SDK1	F8W6X9	5.08	5.14e-05	Protein sidekick-1
SDK2	Q58EX2-3	3.51	0.000652	Isoform 3 of Protein sidekick-2
SEMA4C	Q9C0C4	7.53	1.82e-05	Semaphorin-4C
SEMA7A	O75326-2	4.46	5.14e-05	Isoform 2 of Semaphorin-7A
SERPINB9	P50453	5.68	9.21e-05	Serpin B9
SERPINE2	P07093-2	-5.72	3.94e-05	Isoform 2 of Glia-derived nexin
SH3BP4	Q9P0V3-2	2.59	0.0191	Isoform 2 of SH3 domain-binding protein 4
SH3KBP1	Q96B97	1.65	0.00249	SH3 domain-containing kinase-binding protein 1
SHISA5	C9IZ46	8.84	1.54e-05	Protein shisa-5 (Fragment)
SLC11A2	P49281-3	8.54	1.47e-05	Isoform 3 of Natural resistance-associated macrophage protein 2
SLC12A2	P55011-3	-1.55	0.00344	Isoform 2 of Solute carrier family 12 member 2
SLC12A4	Q9UP95	2.82	0.0336	Solute carrier family 12 member 4
SLC12A9	Q9BXP2	4.18	0.000172	Solute carrier family 12 member 9
SLC16A3	O15427	8.56	7.82e-06	Monocarboxylate transporter 4
SLC1A3	A0A087WT87	1.59	0.0126	Amino acid transporter
SLC20A2	Q08357	8.97	0.000136	Sodium-dependent phosphate transporter 2
SLC22A5	O76082	3.15	0.000394	Solute carrier family 22 member 5
SLC26A2	P50443	-4.41	6.37e-05	Sulfate transporter
SLC28A3	Q9HAS3	4.92	0.000937	Solute carrier family 28 member 3
SLC29A1	Q99808	2.47	0.00154	Equilibrative nucleoside transporter 1
SLC2A1	P11166	4.6	5.22e-05	\Solute carrier family 2
SLC2A3	P11169	8.61	2.28e-05	\Solute carrier family 2
SLC2A3.1	A2VDL2	-4.73	9.72e-05	\Solute carrier family 2 (Facilitated glucose transporter)
SLC35F6	Q8N357	3.5	0.0256	Solute carrier family 35 member F6
SLC38A9	D6R9X0	3.13	0.000582	Sodium-coupled neutral amino acid transporter 9 (Fragment)
SLC39A4	Q6P5W5-2	6.31	0.0024	Isoform 2 of Zinc transporter ZIP4
SLC39A6	Q13433	-1.12	0.0145	Zinc transporter ZIP6
SLC3A2	P08195-2	1.07	0.00872	Isoform 2 of 4F2 cell-surface antigen heavy chain
SLC44A2	Q8IWA5	7.74	1.26e-05	Choline transporter-like protein 2
SLC4A1	A0A3Q1MR36	-3.34	0.00272	Anion exchange protein
SLC5A6	Q9Y289	5.23	0.000355	Sodium-dependent multivitamin transporter
SLC6A15	Q9H2J7	-4.04	0.000112	Sodium-dependent neutral amino acid transporter B(0)AT2
SLC6A19	E9PD72	5.81	7.02e-05	Transporter
SLC6A6	A0A087WY96	5.29	0.0256	Transporter
SLC6A9	B7Z589	2.5	0.0201	Sodium- and chloride-dependent glycine transporter 1
SLC7A1	P30825	-4.92	0.0196	High affinity cationic amino acid transporter 1
SLC7A2	A0A1W2PR06	1.07	0.0469	Cationic amino acid transporter 2 (Fragment)
SLC7A4	O43246	6.73	0.000392	Cationic amino acid transporter 4
SLC7A5	Q01650	1.17	0.011	Large neutral amino acids transporter small subunit 1
SLC9A1	P19634	4.01	0.0389	Sodium/hydrogen exchanger 1
SLC9A3R1	O14745	4.23	0.000497	Na(+)/H(+) exchange regulatory cofactor NHE-RF1
SLC9A3R2	Q15599-2	-5.3	0.0063	Isoform 2 of Na(+)/H(+) exchange regulatory cofactor NHE-RF2
SLCO4A1	E1P5H9	4.28	0.000288	Solute carrier organic anion transporter family member
SLITRK5	E1B8X9	-5.76	8.58e-05	SLIT and NTRK like family member 5
SLK	Q9H2G2-2	-1.18	0.00965	Isoform 2 of STE20-like serine/threonine-protein kinase
SMPDL3B	Q92485	1.8	0.00077	Acid sphingomyelinase-like phosphodiesterase 3b
SND1	Q7KZF4	3.21	0.0035	Staphylococcal nuclease domain-containing protein 1
SNF8	Q08DR7	2.37	0.0181	Vacuolar-sorting protein SNF8
SNX18	A4IFN6	3.11	0.0494	Sorting nexin
SNX2	O60749	4.09	0.00369	Sorting nexin-2
SNX5	Q9Y5X3	3.91	0.0028	Sorting nexin-5
SNX6	A0A0A0MRI2	4.43	0.000927	Sorting nexin
SNX9	Q9Y5X1	-2.21	0.00314	Sorting nexin-9
SOD1	P00441	-1.22	0.00621	Superoxide dismutase [Cu-Zn]
SORT1	Q99523	6.64	0.000206	Sortilin
SPARCL1	Q3SYW7	-1.91	0.00406	SPARC like 1
SPAST	Q9UBP0	-2.19	0.0016	Spastin
SPINT1	O43278-2	6.07	5.02e-05	Isoform 2 of Kunitz-type protease inhibitor 1
SPINT2	O43291	6.66	6.98e-05	Kunitz-type protease inhibitor 2
SPOCK3	A0A0A0MTJ2	-5.13	0.000191	\Sparc/osteonectin
SPPL2A	Q8TCT8	2.61	0.000647	Signal peptide peptidase-like 2A
SPTLC1	O15269	4.65	0.00174	Serine palmitoyltransferase 1
SRGAP2	O75044	-3.2	0.00228	SLIT-ROBO Rho GTPase-activating protein 2
SRI	C9J0K6	-1.43	0.0161	Sorcin
ST14	Q9Y5Y6	-1.04	0.0127	Suppressor of tumorigenicity 14 protein
STAMBP	O95630	1.09	0.0073	STAM-binding protein
STC2	O76061	2.51	0.000767	Stanniocalcin-2
STEAP3	Q658P3-3	-3.61	0.00755	Isoform 3 of Metalloreductase STEAP3
STK26	Q8NBY1	-2.53	0.012	Serine/threonine-protein kinase 26
STUB1	E1B7G3	-2	0.00621	STIP1 homology and U-box containing protein 1
STX2	P32856-3	-2.19	0.00927	Isoform 2 of Syntaxin-2
STX3	A0A0C4DGE4	4.25	0.00103	Syntaxin-3 (Fragment)
STX4	Q12846	-2.12	0.00038	Syntaxin-4
STX6	O43752	3.29	0.00121	Syntaxin-6
STX8	Q3T075	5.09	0.000416	Syntaxin-8
STXBP3	O00186	-2.38	0.000319	Syntaxin-binding protein 3
SUSD5	O60279	-6.41	4.01e-05	Sushi domain-containing protein 5
TAGLN2	P37802	-1.44	0.00638	Transgelin-2
TALDO1	P37837	4.83	0.00154	Transaldolase
TAOK1	E1BJ19	-1.72	0.00389	TAO kinase 1
TARS1	P26639	-1.2	0.0101	\Threonine--tRNA ligase 1
TBC1D10B	Q4KMP7	-4.57	0.011	TBC1 domain family member 10B
TBC1D4	A0A3B3IRT3	6.69	0.0205	TBC1 domain family member 4
TCP1	P17987	-1.36	0.00951	T-complex protein 1 subunit alpha
TENM3	Q9P273	1.78	0.00579	Teneurin-3
TFRC	P02786	3.14	0.000129	Transferrin receptor protein 1
TFRC.1	E1BIG6	-1.47	0.00365	Transferrin receptor
TG	P01267	-1.35	0.00358	Thyroglobulin
TGFBR3	Q03167-2	4.79	8.31e-05	Isoform 2 of Transforming growth factor beta receptor type 3
TGOLN2	A0A5F9UY30	3.56	0.00052	Trans-Golgi network integral membrane protein 2
TIMP2	P16035	6.63	7.12e-05	Metalloproteinase inhibitor 2
TINAGL1	Q9GZM7	12.1	6.9e-05	Tubulointerstitial nephritis antigen-like
TINAGL1.1	Q9GZM7-2	8.66	6.27e-05	Isoform 2 of Tubulointerstitial nephritis antigen-like
TJP1	A0A087X0K9	2.38	0.00246	Tight junction protein ZO-1
TJP2	A0A3B3IT83	3.54	0.000831	Tight junction protein ZO-2 (Fragment)
TKT	P29401	5.36	0.000147	Transketolase
TLN1.1	F1MDH3	-5.46	0.000811	Talin 1
TM7SF3	Q9NS93	2.47	0.00038	Transmembrane 7 superfamily member 3
TMED10	P49755	-1.24	0.00779	Transmembrane emp24 domain-containing protein 10
TMEM237	A0A087WWU1	-1.19	0.0299	Transmembrane protein 237
TMPRSS13	Q9BYE2-3	4.64	7.46e-05	Isoform 3 of Transmembrane protease serine 13
TMPRSS2	C9JKZ3	4.1	0.00022	Transmembrane protease serine 2 (Fragment)
TMX1	Q9H3N1	5.6	0.00496	Thioredoxin-related transmembrane protein 1
TNC	P24821	-8.86	2.41e-05	Tenascin
TNC.2	F5H7V9	-6.67	0.0193	Tenascin
TNFRSF10B	O14763	-2.45	0.000652	Tumor necrosis factor receptor superfamily member 10B
TNFRSF10C	O14798	2.82	0.000384	Tumor necrosis factor receptor superfamily member 10C
TNXB	F1MPK6	-5.97	2.66e-05	Tenascin XB
TOLLIP	Q9H0E2	1.02	0.00989	Toll-interacting protein
TOR3A	Q5W0C6	-3.26	0.000394	Torsin-3A (Fragment)
TPM1	A0A3Q1LPQ6	3.53	0.000286	Tropomyosin alpha-1 chain
TRIO	E7EWP2	2.6	0.00335	Triple functional domain protein
TSG101	Q99816	1.59	0.00147	Tumor susceptibility gene 101 protein
TSPAN1	O60635	5.78	3.98e-05	Tetraspanin-1
TSPAN14	A0A3Q1MTK7	2.66	0.000131	Tetraspanin
TSPAN4	E9PN41	4.98	0.000963	Tetraspanin-4 (Fragment)
TSPAN6	O43657	1.41	0.0021	Tetraspanin-6
TSPAN7	B4DDG0	-4.96	0.000177	Tetraspanin
TSPAN9	A0A3B3IST1	1.5	0.00118	Tetraspanin-9 (Fragment)
TTC7B	Q86TV6	-2.48	0.0131	Tetratricopeptide repeat protein 7B
TTR	O46375	-1.5	0.0321	Transthyretin
TTYH3	Q9C0H2-2	-2.11	0.000533	Isoform 2 of Protein tweety homolog 3
TUBA1C	Q9BQE3	1.07	0.0227	Tubulin alpha-1C chain
TUBB3	Q2T9S0	2.51	0.0481	Tubulin beta-3 chain
TWF1	Q12792	4.06	0.0021	Twinfilin-1
TXN	P10599	-2.32	0.000427	Thioredoxin
UCHL1	P09936	-6.39	0.000298	Ubiquitin carboxyl-terminal hydrolase isozyme L1
UEVLD	Q8IX04-6	-1.02	0.0126	Isoform 6 of Ubiquitin-conjugating enzyme E2 variant 3
UFM1	Q2KJG2	3.78	0.000118	Ubiquitin-fold modifier 1
UGGT1	Q9NYU2-2	-4.83	0.000669	Isoform 2 of UDP-glucose:glycoprotein glucosyltransferase 1
UGP2	A0A087WYS1	4.99	0.00491	UTP--glucose-1-phosphate uridylyltransferase
ULK3	Q6PHR2-3	-3.43	0.000333	Isoform 3 of Serine/threonine-protein kinase ULK3
UMAD1	C9J7I0	6.24	0.000157	UBAP1-MVB12-associated (UMA)-domain containing protein 1
USP9X	G5E630	-2.73	0.0388	USP9X
VAMP7	Q17QI5	2.22	0.00167	Vesicle-associated membrane protein 7
VAMP8	Q9BV40	5.01	0.000502	Vesicle-associated membrane protein 8
VCAM1	Q9GKR3	-1.35	0.0199	Vascular cell adhesion molecule-1 7D variant
VCAN	P13611	-6.88	3.26e-05	Versican core protein
VCAN.1	F1MZ85	-1.47	0.0116	Versican core protein
VCP	P55072	1.88	0.00691	Transitional endoplasmic reticulum ATPase
VIM	P48616	-4.72	0.00188	Vimentin
VLDLR	A0A3Q1LL82	2.38	0.00959	Very low density lipoprotein receptor
VPS25	Q9BRG1	2.09	0.0292	Vacuolar protein-sorting-associated protein 25
VPS28	Q9UK41	1.67	0.000996	Vacuolar protein sorting-associated protein 28 homolog
VPS36	Q86VN1-2	1.35	0.009	Isoform 2 of Vacuolar protein-sorting-associated protein 36
VPS37C	A5D8V6	2.48	0.00066	Vacuolar protein sorting-associated protein 37C
VPS4A	Q9UN37	-1.97	0.00103	Vacuolar protein sorting-associated protein 4A
VTA1	A0A087WY55	-1.45	0.0028	\Chromosome 6 open reading frame 55
VTCN1	Q5T2L0	3.1	0.0114	V-set domain-containing T-cell activation inhibitor 1
VTI1B	Q9UEU0-2	4.74	0.000327	Isoform Short of Vesicle transport through interaction with t-SNAREs homolog 1B
VWA1	Q6PCB0	4.68	0.000211	von Willebrand factor A domain-containing protein 1
WWP2	O00308-2	3.51	0.000142	Isoform 2 of NEDD4-like E3 ubiquitin-protein ligase WWP2
YWHAE	P62261	-1.62	0.000939	14-3-3 protein epsilon
ZC3HAV1	C9J6P4	-4.2	0.00152	Zinc finger CCCH-type antiviral protein 1
	A0A3Q1LPG0	-0.547	0.771	Uncharacterized protein
A2M.1	P01023	-0.575	0.474	Alpha-2-macroglobulin
ABCE1	A4IFE6	-2.03	0.138	ABCE1 protein
ABI1	Q8IZP0	-0.756	0.076	Abl interactor 1
ABRACL	Q9P1F3	-1.73	0.154	Costars family protein ABRACL
ACAT2	Q9BWD1	-0.949	0.0116	\Acetyl-CoA acetyltransferase
ACLY	P53396	-0.43	0.309	ATP-citrate synthase
ACP1	A0A3Q1MCH6	-1.95	0.209	Low molecular weight phosphotyrosine protein phosphatase
ACSL4	O60488-2	-0.0447	0.87	Isoform Short of Long-chain-fatty-acid--CoA ligase 4
ACTC1	P68032	0.189	0.642	\Actin
ACTG1	P63258	-0.186	0.521	\Actin
ACTR2	A7MB62	0.659	0.0799	Actin-related protein 2
ACTR3	P61157	0.814	0.107	Actin-related protein 3
ADAMTS3	E1BC50	-1.67	0.0754	ADAM metallopeptidase with thrombospondin type 1 motif 3
ADAMTSL4	A0A669KBE7	1.86	0.284	ADAMTS-like protein 4
ADGRE5	P48960-2	-0.89	0.0181	Isoform 2 of Adhesion G protein-coupled receptor E5
ADGRL2	B1ALU1	-0.63	0.0649	Adhesion G protein-coupled receptor L2
ADH5	P11766	-0.183	0.93	Alcohol dehydrogenase class-3
ADK	A0A5F9ZH72	0.825	0.448	Adenosine kinase
ADSS2	A7MBG0	0.207	0.522	Adenylosuccinate synthetase isozyme 2
AGRN	O00468-6	0.947	0.07	Isoform 6 of Agrin
AHCY	P23526	0.0665	0.845	Adenosylhomocysteinase
AHCYL1	F1MWH2	0.0983	0.773	Adenosylhomocysteinase like 1
AHSA1	G3V438	-0.221	0.629	Activator of 90 kDa heat shock protein ATPase homolog 1 (Fragment)
AKR1A1	P14550	0.915	0.016	Aldo-keto reductase family 1 member A1
ALDH16A1	Q8IZ83-3	3.3	0.166	Isoform 3 of Aldehyde dehydrogenase family 16 member A1
ALDH9A1	Q2KJH9	-0.747	0.159	4-trimethylaminobutyraldehyde dehydrogenase
ALDOA	P04075	0.25	0.403	Fructose-bisphosphate aldolase A
ANO6	Q4KMQ2-3	1.23	0.0724	Isoform 3 of Anoctamin-6
ANXA11	P50995	-0.831	0.0191	Annexin A11
ANXA6	P08133	-0.388	0.402	Annexin A6
ANXA7	P20073-2	-0.17	0.542	Isoform 2 of Annexin A7
AP2A1	A0A3Q1N8C9	0.741	0.0212	AP-2 complex subunit alpha
AP2A2	Q0VCK5	-0.321	0.847	AP-2 complex subunit alpha-2
AP2B1	P63010-2	0.65	0.0552	Isoform 2 of AP-2 complex subunit beta
AP2M1	A0A452DIL3	0.751	0.0168	AP-2 complex subunit mu
APOB	E1BNR0	-0.613	0.509	Apolipoprotein B
APOD	Q32KY0	-1.71	0.102	Apolipoprotein D
APOM	F1MYX2	-0.583	0.495	Apolipoprotein M
APRT	P07741	-0.116	0.628	Adenine phosphoribosyltransferase
ARF3	Q5E9I6	-0.289	0.301	ADP-ribosylation factor 3
ARF4	P18085	0.603	0.0729	ADP-ribosylation factor 4
ARF5	C9J1Z8	0.192	0.624	ADP-ribosylation factor 5 (Fragment)
ARHGDIA	J3KTF8	-0.588	0.0936	Rho GDP-dissociation inhibitor 1 (Fragment)
ARL8B	Q2KI07	2.57	0.157	ADP-ribosylation factor-like protein 8B
ARPC1B	C9JEY1	1.77	0.171	Actin-related protein 2/3 complex subunit 1B (Fragment)
ARPC2	Q3MHR7	2.22	0.178	Actin-related protein 2/3 complex subunit 2
ARPC3	Q3T035	0.0646	0.83	Actin-related protein 2/3 complex subunit 3
ARPC4	F8WDD7	1.05	0.0724	Actin-related protein 2/3 complex subunit 4
ARRDC1	Q8N5I2	0.245	0.411	Arrestin domain-containing protein 1
ASNS	P08243-2	2.12	0.134	Isoform 2 of Asparagine synthetase [glutamine-hydrolyzing]
ASS1	P14568	-1.28	0.58	Argininosuccinate synthase
ATIC	P31939-2	-0.328	0.321	Isoform 2 of Bifunctional purine biosynthesis protein ATIC
ATP13A3	A0A2R8Y635	1.03	0.404	Cation-transporting ATPase (Fragment)
ATP1A1	P05023-4	0.0552	0.833	Isoform 4 of Sodium/potassium-transporting ATPase subunit alpha-1
ATP1B3	P54709	0.143	0.576	Sodium/potassium-transporting ATPase subunit beta-3
ATP2B4	P23634	-0.367	0.214	Plasma membrane calcium-transporting ATPase 4
ATP6AP2	O75787	-0.0642	0.899	Renin receptor
ATP6V0A1	Q93050-3	-0.0818	0.849	Isoform 3 of V-type proton ATPase 116 kDa subunit a1
ATP6V0C	P27449	1.9	0.0765	V-type proton ATPase 16 kDa proteolipid subunit
ATP6V0D1	P61420	-0.0276	0.933	V-type proton ATPase subunit d 1
BAG2	O95816	-0.0143	0.975	BAG family molecular chaperone regulator 2
BAIAP2	Q9UQB8	2.93	0.0777	Brain-specific angiogenesis inhibitor 1-associated protein 2
BAIAP2L1	Q9UHR4	1.36	0.472	Brain-specific angiogenesis inhibitor 1-associated protein 2-like protein 1
BLMH	K7ESE8	-0.156	0.667	Bleomycin hydrolase (Fragment)
BLVRB.1	A0A3Q1NNJ3	-3.25	0.052	Flavin reductase (NADPH)
BROX	Q5VW32	0.145	0.615	BRO1 domain-containing protein BROX
BSG	P35613-2	0.206	0.512	Isoform 2 of Basigin
BZW1	F1MZK4	0.161	0.546	Basic leucine zipper and W2 domains 1
C1QTNF3	A7MB82	-0.869	0.0913	Adiponectin M
CACYBP	Q9HB71	0.248	0.382	Calcyclin-binding protein
CALM2	P0DP24	-0.117	0.676	Calmodulin-2
CANX	P27824-3	-0.0947	0.797	Isoform 3 of Calnexin
CAP1	Q01518-2	0.378	0.386	Isoform 2 of Adenylyl cyclase-associated protein 1
CAPN1	P07384	1.95	0.117	Calpain-1 catalytic subunit
CAPN5	A0A3Q1MUH7	-0.893	0.0477	Calpain 5
CAPN7	Q9Y6W3	0.126	0.771	Calpain-7
CAPNS1	K7EM73	0.488	0.26	Calcium-activated neutral proteinase small subunit (Fragment)
CAPZA1	P52907	0.92	0.0158	F-actin-capping protein subunit alpha-1
CAPZA2	A0A3Q1M698	1.34	0.183	F-actin-capping protein subunit alpha
CARHSP1	Q9Y2V2	-0.171	0.681	Calcium-regulated heat-stable protein 1
CAST	P20810-6	2.68	0.0983	Isoform 6 of Calpastatin
CBR3	Q0VC97	-3.25	0.0643	Carbonyl reductase 3
CD151	K4DIA7	-0.209	0.471	Tetraspanin (Fragment)
CD2AP	Q9Y5K6	0.804	0.0366	CD2-associated protein
CD47	Q08722	0.91	0.0117	Leukocyte surface antigen CD47
CD81	P60033	-0.784	0.027	CD81 antigen
CDC37	K7EQA9	0.179	0.529	Hsp90 chaperone protein kinase-targeting subunit (Fragment)
CDC42	Q2KJ93	0.803	0.021	Cell division control protein 42 homolog
CDC42SE1	Q5BIS3	0.605	0.0605	CDC42 small effector protein 1
CDK1	P06493	-0.939	0.0333	Cyclin-dependent kinase 1
CFD	K7ERG9	1.94	0.154	Adipsin
CFL1	P23528	0.188	0.513	Cofilin-1
CFP	A0A3Q1MHU8	0.0707	0.882	Complement factor properdin
CGN1	P23805	-0.0813	0.79	Conglutinin
CHMP1A	Q32KR9	-0.926	0.0175	Charged multivesicular body protein 1A
CHMP1B	Q5E994	-0.649	0.0781	Charged multivesicular body protein 1b
CHMP3	Q58CS7	-0.383	0.173	Charged multivesicular body protein 3
CHMP4A	Q9BY43	0.652	0.0364	Charged multivesicular body protein 4a
CHMP4B	Q9H444	-0.00595	0.982	Charged multivesicular body protein 4b
CLDN12	Q0IIL2	0.996	0.00928	Claudin-12
CLEC11A	Q9Y240	1.94	0.168	C-type lectin domain family 11 member A
CLIC1	O00299	0.693	0.0467	Chloride intracellular channel protein 1
CLIC4	Q9Y696	0.0702	0.815	Chloride intracellular channel protein 4
CLSTN1	O94985-2	0.711	0.738	Isoform 2 of Calsyntenin-1
CLTB	P04975-2	0.543	0.463	Isoform Non-brain of Clathrin light chain B
CMPK1	Q5T0D2	-0.152	0.544	Nucleoside-diphosphate kinase
CNN2	K7ES69	0.0347	0.93	Calponin-2
CNTN1	A0A3Q1N3D8	-1.43	0.314	Contactin-1
COL10A1	F1MZ30	-0.25	0.659	Collagen alpha-1(X) chain
COL14A1	Q05707-2	-2.63	0.245	Isoform 2 of Collagen alpha-1(XIV) chain
COL1A1	P02453	-0.372	0.312	Collagen alpha-1(I) chain
COL1A1.1	P02452	-0.038	0.892	Collagen alpha-1(I) chain
COL1A2	P02465	-0.238	0.464	Collagen alpha-2(I) chain
COL6A1.1	E1BI98	-0.824	0.036	Collagen type VI alpha 1 chain
COL6A6	A0A3Q1M0C7	-0.0505	0.888	Collagen type VI alpha 6 chain
COPA	A0A3B3IT15	1.28	0.403	Coatomer subunit alpha
COPB1	P53618	1.21	0.573	Coatomer subunit beta
COPB2	G8JKX8	0.31	0.551	Coatomer subunit beta
COPE	M0QXB4	2.09	0.103	Coatomer subunit epsilon
COPS2	B4DIH5	0.13	0.764	COP9 signalosome complex subunit 2
COPS5	F1MBP8	-0.161	0.773	COP9 signalosome subunit 5
COPZ1	F8VXB1	2.18	0.309	Coatomer subunit zeta (Fragment)
CORO1C	A2VDN8	0.0709	0.907	Coronin
COTL1	Q14019	-0.234	0.441	Coactosin-like protein
CPD	E1BLR9	-1.11	0.468	Carboxypeptidase D
CROCC	B1AKD8	-1.02	0.663	Rootletin (Fragment)
CSE1L	F1MWN1	-0.315	0.83	Exportin-2
CSNK1A1	P48729-2	-0.229	0.482	Isoform 2 of Casein kinase I isoform alpha
CSNK2A1	P68400	0.394	0.134	Casein kinase II subunit alpha
CSNK2A2	A0A3Q1M760	1.17	0.468	Casein kinase II subunit alpha
CSNK2B	P67868	0.501	0.0868	Casein kinase II subunit beta
CSTB	P04080	0.205	0.502	Cystatin-B
CTPS1	A0A3B3IRQ8	0.0392	0.932	CTP synthase
CTTN	Q14247-3	-0.299	0.463	Isoform 3 of Src substrate cortactin
CUL4A	A0A0A0MR50	0.804	0.672	Cullin-4A
CYFIP2	E7EVJ5	-0.965	0.0927	Cytoplasmic FMR1-interacting protein
CYRIB	Q9NUQ9	0.165	0.58	CYFIP-related Rac1 interactor B
DARS1	P14868-2	-0.187	0.728	\Isoform 2 of Aspartate--tRNA ligase
DBNL	Q9UJU6-6	-0.478	0.36	Isoform 6 of Drebrin-like protein
DCD	P81605	-1.12	0.194	Dermcidin
DCTN2	F8W1I6	0.919	0.0682	Dynactin subunit 2
DCXR	J3KRZ4	1.79	0.244	L-xylulose reductase (Fragment)
DDB1	F5GY55	0.362	0.258	DNA damage-binding protein 1
DDR1	A0A0G2JI85	2.81	0.0857	Receptor protein-tyrosine kinase (Fragment)
DDT	B5MC82	-0.822	0.0364	D-dopachrome decarboxylase
DDX17	F6R9E0	1.82	0.187	DEAD-box helicase 17
DDX39B	Q13838-2	1.16	0.0583	Isoform 2 of Spliceosome RNA helicase DDX39B
DDX3X	O00571	-0.361	0.395	ATP-dependent RNA helicase DDX3X
DHX15	A5D7D9	0.073	0.933	DEAH-box helicase 15
DHX9	Q08211	-0.407	0.54	ATP-dependent RNA helicase A
DIP2B	Q9P265	-0.982	0.00862	Disco-interacting protein 2 homolog B
DLAT	H0YDD4	-1.35	0.344	Acetyltransferase component of pyruvate dehydrogenase complex (Fragment)
DLG1	Q12959-5	-0.767	0.0794	Isoform 5 of Disks large homolog 1
DMD	A8WFL6	0.166	0.647	DMD protein
DNAJA1	P31689	-0.0128	0.96	DnaJ homolog subfamily A member 1
DNAJA2	Q2HJ94	0.619	0.134	DnaJ homolog subfamily A member 2
DNAJC5	Q29455-2	-0.835	0.0446	Isoform CSP2 of DnaJ homolog subfamily C member 5
DNAJC7	Q99615	-0.742	0.0424	DnaJ homolog subfamily C member 7
DSC2.1	Q02487-2	3.08	0.0882	Isoform 2B of Desmocollin-2
DSG2	Q14126	0.511	0.0714	Desmoglein-2
DSP	P15924	-0.664	0.0743	Desmoplakin
DUT	A0A0C4DGL3	0.62	0.467	Deoxyuridine 5-triphosphate nucleotidohydrolase
DYNC1H1	Q14204	0.34	0.55	Cytoplasmic dynein 1 heavy chain 1
EEA1	Q15075	2.17	0.0628	Early endosome antigen 1
EEF1A1	P68104	-0.52	0.137	Elongation factor 1-alpha 1
EEF1B2	P24534	2.3	0.243	Elongation factor 1-beta
EEF1E1	D6RBD7	2.33	0.059	Eukaryotic translation elongation factor 1 epsilon-1
EEF1G	P26641	-0.567	0.247	Elongation factor 1-gamma
EEF2	P13639	-0.293	0.408	Elongation factor 2
EIF3A	Q14152	0.413	0.529	Eukaryotic translation initiation factor 3 subunit A
EIF3B	P55884	0.0329	0.935	Eukaryotic translation initiation factor 3 subunit B
EIF3C	Q3SYW6	0.771	0.287	Eukaryotic translation initiation factor 3 subunit C
EIF3F	O00303	0.588	0.205	Eukaryotic translation initiation factor 3 subunit F
EIF3G	K7ENA8	0.0644	0.882	Eukaryotic translation initiation factor 3 subunit G (Fragment)
EIF3I	Q13347	0.625	0.576	Eukaryotic translation initiation factor 3 subunit I
EIF3L	Q3ZCK1	0.628	0.268	Eukaryotic translation initiation factor 3 subunit L
EIF3M	Q3T148	1.72	0.0643	Eukaryotic translation initiation factor 3 subunit M
EIF4A1	P60842	-0.748	0.0391	Eukaryotic initiation factor 4A-I
EIF4G1	Q04637-8	0.458	0.224	Isoform 8 of Eukaryotic translation initiation factor 4 gamma 1
EIF4H	A0A3Q1LN44	-0.542	0.379	Eukaryotic translation initiation factor 4H
ELOB	A0A0B4J296	0.265	0.425	Elongin-B
ELOC	R4GMY8	-1.31	0.385	Elongin-C
ENAH	A0A3Q1LY87	-0.267	0.651	ENAH actin regulator
ENO1	P06733	0.416	0.166	Alpha-enolase
ENPEP	Q07075	-0.633	0.041	Glutamyl aminopeptidase
EPHB4	P54760	0.883	0.0144	Ephrin type-B receptor 4
EPRS1	P07814	0.2	0.631	Bifunctional glutamate/proline--tRNA ligase
ERBB2	B4DTR1	-1.21	0.0923	Receptor tyrosine-protein kinase erbB-2
ESD	U3KQT1	0.705	0.0616	S-formylglutathione hydrolase
ETF1	B7Z7P8	-0.198	0.505	Eukaryotic peptide chain release factor subunit 1
F9	F1MBC5	-2.81	0.0585	Coagulation factor IX
FASN	P49327	0.959	0.0888	Fatty acid synthase
FBLN1	B1AHL2	-0.562	0.24	Fibulin-1
FBLN1.1	P23142	-0.462	0.403	Fibulin-1
FDPS	P14324-2	3.6	0.0682	Isoform 2 of Farnesyl pyrophosphate synthase
FGFR1	P11362-19	1.82	0.165	Isoform 19 of Fibroblast growth factor receptor 1
FGG	Q3SZZ9	-0.144	0.68	FGG protein
FKBP1A	P18203	0.188	0.524	Peptidyl-prolyl cis-trans isomerase FKBP1A
FKBP4	Q02790	0.391	0.287	Peptidyl-prolyl cis-trans isomerase FKBP4
FLNA	F1N169	-0.954	0.0621	Filamin A
FLNA.1	Q60FE5	-0.191	0.619	Filamin-A
FLOT1	O75955	0.243	0.338	Flotillin-1
FLOT2	E7EMK3	0.157	0.539	Flotillin
FLVCR1	Q9Y5Y0	-0.0586	0.826	Feline leukemia virus subgroup C receptor-related protein 1
FMC1-LUC7L2	G3MY01	2.04	0.0868	FMC1-LUC7L2 readthrough
FMNL2	Q96PY5-3	-0.422	0.218	Isoform 2 of Formin-like protein 2
FSCN1	Q16658	0.0621	0.845	Fascin
FTH1	P02794	1.29	0.0584	Ferritin heavy chain
FYN	P06241	-0.156	0.551	Tyrosine-protein kinase Fyn
FZD7	O75084	0.698	0.621	Frizzled-7
GARS1	P41250	0.967	0.103	Glycine--tRNA ligase
GCC2	Q8IWJ2	-1.33	0.065	GRIP and coiled-coil domain-containing protein 2
GCN1	Q92616	1.89	0.274	eIF-2-alpha kinase activator GCN1
GDE1	Q9NZC3	3.11	0.0525	Glycerophosphodiester phosphodiesterase 1
GDI1	P31150	-0.41	0.254	Rab GDP dissociation inhibitor alpha
GDI2	P50395	-0.537	0.0792	Rab GDP dissociation inhibitor beta
GIPC1	O14908	-0.517	0.212	PDZ domain-containing protein GIPC1
GLO1	Q04760-2	-0.364	0.203	Isoform 2 of Lactoylglutathione lyase
GLOD4	F6TLX2	-1.78	0.215	Glyoxalase domain-containing protein 4
GNA13	Q14344	-0.879	0.0165	Guanine nucleotide-binding protein subunit alpha-13
GNAI1	P63097	-0.193	0.465	Guanine nucleotide-binding protein G(i) subunit alpha-1
GNB4	A5PKD6	0.114	0.708	G protein subunit beta 4
GNG12	Q9UBI6	-0.346	0.256	Guanine nucleotide-binding protein G(I)/G(S)/G(O) subunit gamma-12
GNG5	P63218	-0.786	0.0309	Guanine nucleotide-binding protein G(I)/G(S)/G(O) subunit gamma-5
GNPDA1	A0A3Q1M338	1.03	0.515	Glucosamine-6-phosphate isomerase
GOLGA7	Q5EA55	0.601	0.0528	Golgin subfamily A member 7
GOLM1	Q8NBJ4-2	-0.693	0.207	Isoform 2 of Golgi membrane protein 1
GPC1	P35052	-0.608	0.206	Glypican-1
GPC4	O75487	0.00591	0.986	Glypican-4
GPS1	C9JFE4	2.47	0.0563	COP9 signalosome complex subunit 1
GPX3	P37141	-0.576	0.738	Glutathione peroxidase 3
GRB2	Q3T0F9	0.606	0.0446	Growth factor receptor-bound protein 2
GSPT1	P15170-2	-0.904	0.0395	Isoform 2 of Eukaryotic peptide chain release factor GTP-binding subunit ERF3A
GSTP1	P09211	0.676	0.0499	Glutathione S-transferase P
GULP1	Q9UBP9-4	1.72	0.109	Isoform 4 of PTB domain-containing engulfment adapter protein 1
H1-2	P16403	-3.59	0.114	Histone H1.2
H1-5	P16401	3.5	0.074	Histone H1.5
H2AC21	F2Z4I6	-1.05	0.373	Histone H2A
H2AZ2	A0A3Q1N0B0	-0.078	0.951	Histone H2A
H2BC11	G8JL06	-1.12	0.411	Histone H2B
H2BC18	A0A452DJK3	-1.24	0.418	Histone H2B
H3-2	Q5TEC6	-1.71	0.236	Histone H3
H4C1	P62805	-1.17	0.401	Histone H4
HABP2	Q5E9Z2	-1.22	0.471	Hyaluronan-binding protein 2
HAPLN1.1	P55252	-0.679	0.0712	Hyaluronan and proteoglycan link protein 1
HEBP2	Q9Y5Z4-2	0.967	0.556	Isoform 2 of Heme-binding protein 2
HEG1	F1MXE0	-0.735	0.124	Heart development protein with EGF like domains 1
HGS	A0A3Q1LRR7	0.686	0.0957	Hepatocyte growth factor-regulated tyrosine kinase substrate
HINT1	P49773	-0.0842	0.847	Histidine triad nucleotide-binding protein 1
HIST2H2AC	A1A4R1	-1.55	0.242	Histone H2A type 2-C
HIST2H3D	P84227	-1.09	0.43	Histone H3.2
HMCN1.1	E1BE11	0.553	0.095	Hemicentin 1
HMGA2	F5H2U8	-1.93	0.24	High mobility group protein HMGI-C
HMGCS1	F6RJG0	-1.52	0.299	3-hydroxy-3-methylglutaryl coenzyme A synthase
HMMR	F1N331	3.47	0.0916	Hyaluronan mediated motility receptor
HNRNPC	P07910	-0.333	0.504	Heterogeneous nuclear ribonucleoproteins C1/C2
HNRNPD	A5D9H5	0.486	0.127	Heterogeneous nuclear ribonucleoprotein D
HNRNPH1	P31943	-0.0267	0.935	Heterogeneous nuclear ribonucleoprotein H
HNRNPK	Q5T6W2	0.914	0.0702	Heterogeneous nuclear ribonucleoprotein K (Fragment)
HNRNPR	B4DT28	1.3	0.392	Heterogeneous nuclear ribonucleoprotein R
HNRNPU	Q00839	-0.481	0.0756	Heterogeneous nuclear ribonucleoprotein U
HP	A0A3Q1MB98	-0.919	0.0186	Haptoglobin
HPRT1	P00492	-0.823	0.03	Hypoxanthine-guanine phosphoribosyltransferase
HRAS	P01112	-0.855	0.0502	GTPase HRas
HRH1	P35367	3.75	0.123	Histamine H1 receptor
HSP90AB1	P08238	-0.021	0.949	Heat shock protein HSP 90-beta
HSP90B1	Q95M18	1.32	0.437	Endoplasmin
HSPA4	P34932	0.563	0.0992	Heat shock 70 kDa protein 4
HSPA5	Q0VCX2	-0.685	0.0426	Endoplasmic reticulum chaperone BiP
HSPG2.1	F1MER7	-0.621	0.146	Heparan sulfate proteoglycan 2
HUWE1	Q7Z6Z7-2	3.05	0.193	Isoform 2 of E3 ubiquitin-protein ligase HUWE1
IARS1	J3KR24	0.0721	0.902	Isoleucyl-tRNA synthetase
ICOSLG	K4DIA0	2.76	0.244	ICOS ligand
IDE	Q24K02	0.0861	0.711	Insulin-degrading enzyme
IDH1	Q9XSG3	-0.223	0.362	Isocitrate dehydrogenase [NADP] cytoplasmic
IFNGR1	A0A2R8YFL3	0.452	0.158	Interferon gamma receptor 1
IGF2R	P11717	-0.494	0.145	Cation-independent mannose-6-phosphate receptor
IMPAD1	A0A452DIR7	0.46	0.813	\Golgi-resident adenosine 3
IMPDH2	H0Y4R1	-0.28	0.505	Inosine-5-monophosphate dehydrogenase 2 (Fragment)
INPP5A	Q5T1B5	-2.98	0.141	Inositol polyphosphate-5-phosphatase A
INSR	P06213-2	-0.57	0.0694	Isoform Short of Insulin receptor
IPO5	O00410	-0.814	0.117	Importin-5
IPO9	Q96P70	1.89	0.331	Importin-9
ISM2	Q6H9L7-5	3.3	0.0831	Isoform 5 of Isthmin-2
IST1	P53990-4	-0.974	0.0212	Isoform 4 of IST1 homolog
ITGAV	P06756-3	0.966	0.00677	Isoform 3 of Integrin alpha-V
ITGB2	D3DSM0	-1.31	0.0643	Integrin beta
JAM3	Q9BX67	0.258	0.403	Junctional adhesion molecule C
JCHAIN	Q3SYR8	-0.493	0.183	Immunoglobulin J chain
JUP	P14923	0.963	0.00841	Junction plakoglobin
KHSRP	F1MHR6	2.1	0.119	KH-type splicing regulatory protein
KIF5B	P33176	-0.636	0.112	Kinesin-1 heavy chain
KPNA2	P52292	-0.866	0.0205	Importin subunit alpha-1
KPNB1	E1BFV0	-0.661	0.132	Karyopherin subunit beta 1
KPRP	Q5T749	-1.07	0.193	Keratinocyte proline-rich protein
KRAS	A0A3Q1LMP2	-0.85	0.0734	\KRAS proto-oncogene
KRT6B	P04259	-0.994	0.543	\Keratin
LAMA2	F1MMT2	0.227	0.526	Laminin subunit alpha 2
LAMA2.1	A0A087WYF1	0.171	0.758	Laminin subunit alpha-2
LAMA3	Q16787	-3.55	0.243	Laminin subunit alpha-3
LAMB2	P55268	-0.461	0.204	Laminin subunit beta-2
LAMC1.1	F1MD77	0.485	0.255	Laminin subunit gamma 1
LAMTOR5	Q3SZ68	2.87	0.133	Ragulator complex protein LAMTOR5
LDHA	P00338-3	-0.111	0.76	Isoform 3 of L-lactate dehydrogenase A chain
LDHA.1	P19858	-2.8	0.092	L-lactate dehydrogenase A chain
LDHB	A0A5F9ZHM4	0.57	0.0755	L-lactate dehydrogenase
LDHB.1	A0A3Q1M5R4	-3.8	0.0565	L-lactate dehydrogenase
LGALS3BP.1	A7E3W2	-0.764	0.0389	Galectin-3-binding protein
LHFPL2	Q6ZUX7	0.786	0.332	LHFPL tetraspan subfamily member 2 protein
LMAN2	A6QP36	0.0866	0.841	LMAN2 protein
LMNB1	A0A0D9SFY5	-0.545	0.0913	Lamin-B1 (Fragment)
LOC100847119	F1MLW8	-0.79	0.0781	Uncharacterized protein
LOC112449027	F1MW05	3.41	0.168	Guanylate cyclase domain-containing protein
LOC784932	A0A0A0MPA0	-2.26	0.305	SERPIN domain-containing protein
LRRC1	Q9BTT6	-0.286	0.354	Leucine-rich repeat-containing protein 1
LRRC57	H3BSW0	-0.799	0.0451	Leucine-rich repeat-containing protein 57 (Fragment)
LSR	S4R3V8	0.974	0.0311	Lipolysis-stimulated lipoprotein receptor
LTA4H	P09960-3	-2.1	0.254	Isoform 3 of Leukotriene A-4 hydrolase
LYN	P07948	-0.137	0.551	Tyrosine-protein kinase Lyn
MACROH2A1	A0A3Q1LZ47	-0.621	0.599	Core histone macro-H2A
MACROH2A2	Q9P0M6	-3.64	0.0793	Core histone macro-H2A.2
MAN2A1	Q16706	-0.148	0.682	Alpha-mannosidase 2
MAP2K1	Q0VD16	-0.17	0.932	MAP2K1 protein
MAPRE1	Q15691	-0.2	0.605	Microtubule-associated protein RP/EB family member 1
MARS1	P56192	1.18	0.445	\Methionine--tRNA ligase
MASP1	A0A3Q1MG08	-2.42	0.153	Mannan binding lectin serine peptidase 1
MAT2A	A7E3T7	-2.67	0.0848	S-adenosylmethionine synthase
MBL	O02659	-0.865	0.037	Mannose-binding protein C
MCM2	H0Y8E6	1.73	0.134	DNA replication licensing factor MCM2 (Fragment)
MCTP2	Q6DN12-2	0.0646	0.932	Isoform 2 of Multiple C2 and transmembrane domain-containing protein 2
MDH1	P40925	0.0869	0.765	\Malate dehydrogenase
MEAK7	Q6P9B6	-0.341	0.171	MTOR-associated protein MEAK7
MEGF8	Q7Z7M0-2	-1.95	0.149	Isoform 2 of Multiple epidermal growth factor-like domains protein 8
MGRN1	K7EPJ5	0.841	0.0273	E3 ubiquitin-protein ligase MGRN1 (Fragment)
MITD1	Q8WV92	-0.506	0.153	MIT domain-containing protein 1
MPP1	Q00013-2	-0.41	0.247	Isoform 2 of 55 kDa erythrocyte membrane protein
MPP7	Q5T2T1	0.404	0.224	MAGUK p55 subfamily member 7
MTHFD1	P11586	-0.658	0.0946	\C-1-tetrahydrofolate synthase
MYADM	A0A494C017	3.21	0.106	Myeloid-associated differentiation marker (Fragment)
MYH10.1	P35580	0.171	0.865	Myosin-10
MYH9	P35579	0.414	0.264	Myosin-9
MYH9.1	F1MQ37	-0.979	0.333	Myosin heavy chain 9
MYO10	A0A0A0MQX1	-1.37	0.503	Unconventional myosin-X
MYO18A	A0A0D9SFK2	3.51	0.0792	Unconventional myosin-XVIIIa
MYO1B	E9PDF6	0.246	0.432	Unconventional myosin-Ib
MYO1E	A0A3Q1MRW2	1.69	0.398	Myosin IE
NACA	F8VZJ2	0.65	0.765	Nascent polypeptide-associated complex subunit alpha
NANS	Q1RMX7	-1.03	0.193	N-acetylneuraminate synthase
NAP1L1	P55209	0.547	0.0918	Nucleosome assembly protein 1-like 1
NAPG	P81127	2.19	0.083	Gamma-soluble NSF attachment protein
NARS1	O43776	0.893	0.0531	\Asparagine--tRNA ligase
NASP	P49321-4	0.00162	0.994	Isoform 4 of Nuclear autoantigenic sperm protein
NCL	P19338	0.449	0.263	Nucleolin
NCSTN	Q92542-2	0.752	0.0247	Isoform 2 of Nicastrin
NDRG1	Q92597	0.0426	0.912	Protein NDRG1
NDRG3	Q5TH30	-2.35	0.332	N-myc downstream-regulated gene 3 protein
NME1-NME2	Q32Q12	-0.396	0.15	Nucleoside diphosphate kinase
NOTCH1	P46531	0.919	0.109	Neurogenic locus notch homolog protein 1
NOTCH2	Q04721	-0.0331	0.908	Neurogenic locus notch homolog protein 2
NOTCH2.1	F1MPE9	-0.885	0.0215	Notch receptor 2
NPEPPS	E9PLK3	0.316	0.338	Aminopeptidase
NPM1	P06748-2	0.509	0.244	Isoform 2 of Nucleophosmin
NPTN	Q9UFM8	-0.565	0.109	Neuroplastin (Fragment)
NPTX1	E1BIM6	0.461	0.332	Neuronal pentraxin 1
NRAS	A5D7R9	-0.681	0.0248	NRAS protein
NSF	F1MZU2	1.42	0.226	\N-ethylmaleimide sensitive factor
NTN1	O95631	-1.79	0.0513	Netrin-1
NUDC	Q9Y266	0.394	0.335	Nuclear migration protein nudC
NUDT5	H0YEY4	2.1	0.0528	ADP-sugar pyrophosphatase (Fragment)
NUTF2	P61970	0.183	0.603	Nuclear transport factor 2
OCLN	A0A0G2JMZ8	-0.366	0.215	Occludin
OXSR1	O95747	0.282	0.348	Serine/threonine-protein kinase
P4HB	H7BZ94	-0.626	0.105	Protein disulfide-isomerase
PA2G4	Q3ZBH5	0.313	0.282	\Proliferation-associated 2G4
PABPC1	P11940	0.23	0.603	Polyadenylate-binding protein 1
PABPC4	B1ANR0	2.34	0.139	Polyadenylate-binding protein
PACSIN2	Q9UNF0-2	0.336	0.385	Isoform 2 of Protein kinase C and casein kinase substrate in neurons protein 2
PACSIN3	A0A0C4DGG1	0.644	0.0433	Protein kinase C and casein kinase substrate in neurons protein 3 (Fragment)
PAFAH1B2	P68401	-0.887	0.0344	Platelet-activating factor acetylhydrolase IB subunit beta
PAFAH1B3	M0R389	0.0813	0.845	Platelet-activating factor acetylhydrolase IB subunit gamma (Fragment)
PAICS	P22234	0.242	0.593	Multifunctional protein ADE2
PAK2	Q13177	-0.131	0.773	Serine/threonine-protein kinase PAK 2
PAK4	O96013	-0.489	0.08	Serine/threonine-protein kinase PAK 4
PARK7	Q99497	0.0257	0.935	Parkinson disease protein 7
PARP4	Q9UKK3	1.63	0.329	Protein mono-ADP-ribosyltransferase PARP4
PCBP1	Q15365	0.428	0.185	Poly(rC)-binding protein 1
PCBP2	Q15366-7	-0.56	0.189	Isoform 7 of Poly(rC)-binding protein 2
PDCD10	Q0VCQ6	-2.82	0.0793	Programmed cell death 10
PDCD6	O75340	0.487	0.109	Programmed cell death protein 6
PEF1	Q9UBV8	0.159	0.682	Peflin
PFAS	O15067	-0.837	0.018	Phosphoribosylformylglycinamidine synthase
PFDN2	A1A4P5	-0.3	0.518	Prefoldin subunit 2
PFKL	P17858-2	2.56	0.0903	\Isoform 2 of ATP-dependent 6-phosphofructokinase
PFKP	Q01813	0.545	0.354	\ATP-dependent 6-phosphofructokinase
PFN1	P07737	-0.462	0.103	Profilin-1
PGAM1	P18669	0.407	0.13	Phosphoglycerate mutase 1
PGD	P52209-2	-0.353	0.329	\Isoform 2 of 6-phosphogluconate dehydrogenase
PGK1	P00558	0.6	0.0919	Phosphoglycerate kinase 1
PGM1	A0A3B3ITK7	1.54	0.151	Phosphoglucomutase-1
PGM3	O95394-4	-1.77	0.121	Isoform 3 of Phosphoacetylglucosamine mutase
PHACTR2	J3KP75	-1.13	0.254	Phosphatase and actin regulator
PHGDH	A0A286YF22	0.303	0.39	D-3-phosphoglycerate dehydrogenase
PIP4P1	G3V5T5	1.63	0.103	\Phosphatidylinositol-4
PKM	P14618	0.0786	0.82	Pyruvate kinase PKM
PKM.1	A5D984	-2.2	0.17	Pyruvate kinase
PKP2	Q99959-2	0.954	0.334	Isoform 1 of Plakophilin-2
PLS1	Q14651	2.88	0.0567	Plastin-1
PLS3	P13797	-0.845	0.0776	Plastin-3
PLXNA2	O75051	0.787	0.0513	Plexin-A2
PODXL2	Q9NZ53	0.756	0.136	Podocalyxin-like protein 2
PPAT	F1MV22	-0.408	0.833	Amidophosphoribosyltransferase
PPFIA1	A0A2R8Y7R9	-0.567	0.109	Liprin-alpha-1 (Fragment)
PPIA	P62937	-0.0192	0.935	Peptidyl-prolyl cis-trans isomerase A
PPP1CA	Q3T0E7	-0.225	0.408	Serine/threonine-protein phosphatase PP1-alpha catalytic subunit
PPP1CB	Q3SWW9	-0.336	0.192	Serine/threonine-protein phosphatase PP1-beta catalytic subunit
PPP2CA	P67775-2	-0.65	0.166	Isoform 2 of Serine/threonine-protein phosphatase 2A catalytic subunit alpha isoform
PPP2R2A	A0A3Q1M3I6	-2.09	0.127	Serine/threonine-protein phosphatase 2A 55 kDa regulatory subunit B
PRDX1	Q06830	-0.0545	0.858	Peroxiredoxin-1
PRDX2	P32119	0.428	0.193	Peroxiredoxin-2
PRDX6	P30041	-0.241	0.49	Peroxiredoxin-6
PRKDC	P78527	-0.505	0.251	DNA-dependent protein kinase catalytic subunit
PRMT1	E9PKG1	0.244	0.767	Protein arginine N-methyltransferase 1
PRMT5	O14744	0.245	0.612	Protein arginine N-methyltransferase 5
PROCR	A0A0U1RQQ4	-0.161	0.592	Endothelial protein C receptor (Fragment)
PRPS2	A0A3Q1MHS1	-2.73	0.0776	Phosphoribosyl pyrophosphate synthetase 2
PSMA1	P25786	0.346	0.403	Proteasome subunit alpha type-1
PSMA2	Q3T0Y5	0.238	0.543	Proteasome subunit alpha type-2
PSMA3	P25788-2	0.378	0.32	Isoform 2 of Proteasome subunit alpha type-3
PSMA4	Q3ZCK9	0.0919	0.799	Proteasome subunit alpha type-4
PSMA5	Q5E987	0.169	0.657	Proteasome subunit alpha type-5
PSMA6	Q2YDE4	0.264	0.463	Proteasome subunit alpha type-6
PSMA7	O14818	0.0695	0.849	Proteasome subunit alpha type-7
PSMB1	P20618	0.134	0.768	Proteasome subunit beta type-1
PSMB2	P49721	0.347	0.413	Proteasome subunit beta type-2
PSMB3	P33672	0.432	0.386	Proteasome subunit beta type-3
PSMB4	P28070	0.243	0.505	Proteasome subunit beta type-4
PSMB5	P28074	0.131	0.733	Proteasome subunit beta type-5
PSMB6	P28072	0.33	0.291	Proteasome subunit beta type-6
PSMB7	Q99436	0.43	0.396	Proteasome subunit beta type-7
PSMD1	A7MBA2	1.76	0.0522	26S proteasome non-ATPase regulatory subunit 1
PSMD10	B1AJY5	0.54	0.129	26S proteasome non-ATPase regulatory subunit 10
PSMD11	Q2KI42	3.33	0.0528	26S proteasome non-ATPase regulatory subunit 11
PSMD12	Q2KJ25	1.4	0.0825	26S proteasome non-ATPase regulatory subunit 12
PSMD13	J3KNQ3	2.06	0.0755	26S proteasome non-ATPase regulatory subunit 13
PSMD14	O00487	2.18	0.0613	26S proteasome non-ATPase regulatory subunit 14
PSMD3	Q2KJ46	1.72	0.0662	26S proteasome non-ATPase regulatory subunit 3
PSMD6	Q15008	2.5	0.0931	26S proteasome non-ATPase regulatory subunit 6
PSMD7	P51665	1.03	0.209	26S proteasome non-ATPase regulatory subunit 7
PTBP1	P26599-3	3.16	0.0503	Isoform 3 of Polypyrimidine tract-binding protein 1
PTGES3	A0A452DIU3	-0.416	0.297	Prostaglandin E synthase 3
PTPN11	F1N339	2.24	0.0772	Tyrosine-protein phosphatase non-receptor type
PTPRA	A0A3Q1MK12	0.491	0.258	Receptor-type tyrosine-protein phosphatase alpha
PTPRF	P10586-2	-0.353	0.295	Isoform 2 of Receptor-type tyrosine-protein phosphatase F
PTPRG	P23470-2	-1.26	0.0621	Isoform 2 of Receptor-type tyrosine-protein phosphatase gamma
PTPRZ1	A0A3Q1N339	-0.929	0.0224	Protein tyrosine phosphatase receptor type Z1
PXN	A0A3Q1M1X1	2.64	0.137	Paxillin
PYGL	A0A3Q1M2P3	0.385	0.688	\Alpha-1
PYGL.1	E9PK47	1.86	0.276	\Alpha-1
QSOX1	O00391-2	3.63	0.0513	Isoform 2 of Sulfhydryl oxidase 1
RAB10	A6QLS9	-0.34	0.278	RAB10 protein
RAB11A	P62491	0.241	0.372	Ras-related protein Rab-11A
RAB14	P61106	0.961	0.00928	Ras-related protein Rab-14
RAB18	Q5W0J0	1.12	0.0789	Ras-related protein Rab-18
RAB1A	A1L528	0.642	0.0348	\RAB1A
RAB1B	Q2HJH2	0.226	0.367	Ras-related protein Rab-1B
RAB22A	A0A3Q1LWM0	1.46	0.391	\RAB22A
RAB35	A5D7E0	-0.621	0.0395	RAB35 protein
RAB5B	F1MNI4	0.706	0.162	\RAB5B
RAB5C	P51148	0.769	0.0174	Ras-related protein Rab-5C
RAB7A	F1MJQ1	0.907	0.0117	Ras-related protein Rab-7a
RAB8B	Q92930	-0.365	0.215	Ras-related protein Rab-8B
RAC1	P62998	-0.116	0.655	Ras-related C3 botulinum toxin substrate 1
RACK1	P63244	0.782	0.166	Receptor of activated protein C kinase 1
RALA	P11233	-0.0675	0.834	Ras-related protein Ral-A
RALB	P11234	0.413	0.181	Ras-related protein Ral-B
RAN	Q3T054	-0.054	0.864	GTP-binding nuclear protein Ran
RAP1B	P61224	0.154	0.552	Ras-related protein Rap-1b
RAP2B	P61225	-0.766	0.0247	Ras-related protein Rap-2b
RARS1	P54136-2	0.874	0.11	\Isoform Monomeric of Arginine--tRNA ligase
RBBP4	Q09028-3	-0.421	0.295	Isoform 3 of Histone-binding protein RBBP4
RDX	P35241	0.161	0.663	Radixin
REEP5	E2QRG8	0.802	0.632	Receptor expression-enhancing protein (Fragment)
RELN	J3KQ66	-1.7	0.191	Reelin
RGN	A0A3Q1MLX2	-2.36	0.136	Regucalcin
RHEB	C9J931	-0.696	0.115	GTP-binding protein Rheb
RHOA	P61585	-0.376	0.215	Transforming protein RhoA
RHOB	Q3ZBW5	-0.931	0.026	Rho-related GTP-binding protein RhoB
RHOC	Q5JR08	-0.109	0.773	Rho-related GTP-binding protein RhoC (Fragment)
RNF13	C9J8T4	0.97	0.033	E3 ubiquitin-protein ligase RNF13 (Fragment)
RNF167	I3L0L6	1.53	0.427	E3 ubiquitin-protein ligase RNF167
RO60	P10155-3	-1.5	0.267	Isoform 3 of 60 kDa SS-A/Ro ribonucleoprotein
ROCK1	A0A3Q1N562	2.02	0.0837	Rho-associated protein kinase 1
ROR2	B1APY4	0.46	0.347	\Receptor tyrosine kinase-like orphan receptor 2
RP2	O75695	0.723	0.0392	Protein XRP2
RPL10	Q9XSI3	-0.0608	0.887	60S ribosomal protein L10
RPL10A	Q5E9E6	0.405	0.404	60S ribosomal protein L10a
RPL11	Q5VVC8	0.882	0.0625	60S ribosomal protein L11
RPL13	P26373	-0.242	0.652	60S ribosomal protein L13
RPL13A	P40429	-0.642	0.332	60S ribosomal protein L13a
RPL14	P50914	-0.415	0.487	60S ribosomal protein L14
RPL15	Q5EAD6	-0.0303	0.96	60S ribosomal protein L15
RPL17	P18621-3	-0.348	0.474	Isoform 3 of 60S ribosomal protein L17
RPL18	Q07020	-0.111	0.849	60S ribosomal protein L18
RPL18A	M0R117	-0.322	0.54	60S ribosomal protein L18a
RPL19	J3QR09	-0.387	0.214	Ribosomal protein L19
RPL21	P46778	-0.158	0.799	60S ribosomal protein L21
RPL23	Q3T057	0.322	0.445	60S ribosomal protein L23
RPL23A	K7EMA7	0.782	0.029	60S ribosomal protein L23a
RPL24	C9JXB8	-0.214	0.586	60S ribosomal protein L24
RPL26	P61257	0.0852	0.84	60S ribosomal protein L26
RPL27	P61356	0.409	0.359	60S ribosomal protein L27
RPL27A	E9PJD9	-0.359	0.477	60S ribosomal protein L27a
RPL28	Q3T0L7	-0.392	0.438	60S ribosomal protein L28
RPL29	A0A3B3ITT5	0.057	0.908	60S ribosomal protein L29
RPL3	P39023	-0.368	0.487	60S ribosomal protein L3
RPL32	D3YTB1	-0.252	0.51	60S ribosomal protein L32 (Fragment)
RPL34	F1ML72	-0.369	0.569	Ribosomal protein L34
RPL35	P42766	0.734	0.113	60S ribosomal protein L35
RPL35A	C9K025	0.0595	0.918	60S ribosomal protein L35a (Fragment)
RPL4	P36578	-0.545	0.343	60S ribosomal protein L4
RPL5	P46777	0.497	0.344	60S ribosomal protein L5
RPL6	Q02878	-0.438	0.425	60S ribosomal protein L6
RPL7	P18124	-0.48	0.411	60S ribosomal protein L7
RPL7A	Q2TBQ5	-0.431	0.425	60S ribosomal protein L7a
RPL8	Q3T0S6	-0.333	0.529	60S ribosomal protein L8
RPLP0	Q95140	0.798	0.232	60S acidic ribosomal protein P0
RPLP2	P05387	0.356	0.258	60S acidic ribosomal protein P2
RPS11	Q3T0V4	0.11	0.806	40S ribosomal protein S11
RPS12	Q76I81	0.994	0.058	40S ribosomal protein S12
RPS13	Q56JX8	1.65	0.222	40S ribosomal protein S13
RPS14	A0A2R8Y811	0.603	0.136	40S ribosomal protein S14 (Fragment)
RPS15	K7EM56	2.17	0.178	40S ribosomal protein S15
RPS16	Q3T0X6	0.369	0.385	40S ribosomal protein S16
RPS17	H0YN88	1.07	0.118	40S ribosomal protein S17
RPS18	Q3T0R1	0.148	0.781	40S ribosomal protein S18
RPS2	H0YEN5	-0.292	0.464	40S ribosomal protein S2 (Fragment)
RPS20	Q3ZBH8	1.36	0.329	40S ribosomal protein S20
RPS21	Q8WVC2	3.22	0.0505	40S ribosomal protein S21
RPS23	Q3T199	-0.302	0.507	40S ribosomal protein S23
RPS24	Q56JU9-2	-0.184	0.685	Isoform 2 of 40S ribosomal protein S24
RPS25	A0A0A0MPA4	0.46	0.0905	40S ribosomal protein S25
RPS26	Q56JV1	-0.283	0.667	40S ribosomal protein S26
RPS27	Q2KHT7	0.309	0.493	40S ribosomal protein S27
RPS28	Q56JX6	1.55	0.0694	40S ribosomal protein S28
RPS3	Q3T169	0.326	0.432	40S ribosomal protein S3
RPS3A	Q56JV9	0.0813	0.892	40S ribosomal protein S3a
RPS4	P79103	-0.15	0.711	40S ribosomal protein S4
RPS5	M0R0F0	1.1	0.0827	40S ribosomal protein S5 (Fragment)
RPS6	Q5E995	-0.614	0.414	40S ribosomal protein S6
RPS7	A6H769	0.947	0.0471	40S ribosomal protein S7
RPS8	Q5E958	-0.582	0.347	40S ribosomal protein S8
RPS9	A6QLG5	-0.293	0.534	40S ribosomal protein S9
RPSA	C9J9K3	1.09	0.0583	40S ribosomal protein SA (Fragment)
RRAS2	A5PKL2	-0.92	0.0167	RAS related 2
RSU1	Q5E9C0	-2.02	0.109	Ras suppressor protein 1
RTCB	Q5E9T9	2.16	0.267	RNA-splicing ligase RtcB homolog
RTN4	Q7YRW9	2.52	0.0634	Reticulon
RUVBL1	Q9Y265	-0.416	0.284	RuvB-like 1
RUVBL2	Q9Y230	-0.335	0.344	RuvB-like 2
S100A9	P06702	-0.551	0.336	Protein S100-A9
S100A9.1	P28783	-3.39	0.051	Protein S100-A9
SARS1	P49591	0.927	0.0468	\Serine--tRNA ligase
SCAMP1	A0A087WXB0	0.00967	0.983	Secretory carrier-associated membrane protein
SCAMP2	A6QR35	0.753	0.0585	Secretory carrier-associated membrane protein
SCAMP3	O14828	-0.217	0.706	Secretory carrier-associated membrane protein 3
SCARB2	A0A1W2PPX5	3.05	0.126	Lysosome membrane protein 2
SDCBP.2	F6QH17	-3.15	0.116	Syndecan binding protein
SEC22B	O75396	-2.74	0.119	Vesicle-trafficking protein SEC22b
SEPTIN2	B5MCX3	-0.872	0.018	Septin-2
SEPTIN7	G3V1Q4	-0.783	0.0891	Septin-7
SEPTIN9	Q9UHD8	0.887	0.365	Septin-9
SERBP1	A1L5B7	0.24	0.474	SERPINE1 mRNA binding protein 1
SERINC5	A0A0J9YYI4	0.511	0.177	Serine incorporator 5
SERPINA3-2	A2I7M9	-1.76	0.058	Serpin A3-2
SET	Q2TBR3	-0.208	0.543	SET nuclear oncogene
SF3A3	F6PYH3	0.537	0.529	Splicing factor 3a subunit 3
SFN	P31947-2	2.19	0.461	Isoform 2 of 14-3-3 protein sigma
SH3GL1	Q99961	0.0094	0.975	Endophilin-A2
SH3GL3	Q99963-4	-1.73	0.0523	Isoform 4 of Endophilin-A3
SHCBP1	Q8NEM2	-0.717	0.109	SHC SH2 domain-binding protein 1
SKP1	E7ERH2	-0.724	0.0478	Cyclin-A/CDK2-associated protein p19 (Fragment)
SLC16A1	P53985	-0.363	0.394	Monocarboxylate transporter 1
SLC16A10	Q8TF71	-0.286	0.557	Monocarboxylate transporter 10
SLC19A2	A0A2R8Y5B5	1.94	0.227	\Solute carrier family 19 (Thiamine transporter)
SLC1A5	Q15758	-0.281	0.371	Neutral amino acid transporter B(0)
SLC20A1	Q8WUM9	0.145	0.773	Sodium-dependent phosphate transporter 1
SLC30A1	Q9Y6M5	0.113	0.66	Zinc transporter 1
SLC31A1	A6QR68	0.148	0.534	SLC31A1 protein
SLC34A2	O95436	2.29	0.191	Sodium-dependent phosphate transport protein 2B
SLC38A1	F1MTX9	-0.515	0.105	Solute carrier family 38 member 1
SLC38A2	F8VUY8	-0.196	0.466	Sodium-coupled neutral amino acid transporter 2
SLC39A10	Q9ULF5	0.385	0.433	Zinc transporter ZIP10
SLC39A10.1	F1MM82	0.6	0.17	Solute carrier family 39 member 10
SLC39A14	Q15043-2	-0.726	0.0989	Isoform 3 of Metal cation symporter ZIP14
SLC43A2	Q8N370-4	1.39	0.353	Isoform 4 of Large neutral amino acids transporter small subunit 4
SLC44A1	Q8WWI5	0.246	0.409	Choline transporter-like protein 1
SLC44A2.1	A5D7H3	2.03	0.165	Choline transporter-like protein 2
SLC4A2	P04920-2	-0.086	0.865	Isoform B1 of Anion exchange protein 2
SLC4A7	Q9Y6M7-7	0.9	0.0603	Isoform 7 of Sodium bicarbonate cotransporter 3
SLC7A11	Q9UPY5	0.466	0.329	Cystine/glutamate transporter
SLC7A6	Q92536	0.452	0.267	Y+L amino acid transporter 2
SLIT2	O94813	-5.52	0.061	Slit homolog 2 protein
SNAP23	O00161	-0.324	0.277	Synaptosomal-associated protein 23
SNAP29	O95721	-2.67	0.0675	Synaptosomal-associated protein 29
SNTB2	F6QN89	-0.455	0.523	Syntrophin beta 2
SNX27	Q96L92-3	0.208	0.522	Isoform 2 of Sorting nexin-27
SPARC	E5RK62	-0.276	0.651	Osteonectin (Fragment)
SPTAN1	Q13813	-0.103	0.89	\Spectrin alpha chain
SPTBN1	Q01082	-0.134	0.865	\Spectrin beta chain
SRC	P12931	-0.283	0.308	Proto-oncogene tyrosine-protein kinase Src
SRGN	A0A3Q1MEH0	-2.3	0.125	Serglycin
SRM	E1BM12	-0.407	0.413	Spermidine synthase
SRSF2	J3QL05	1.01	0.329	Serine/arginine-rich splicing factor 2 (Fragment)
SRSF3	A0A087X2D0	1.87	0.226	Serine/arginine-rich-splicing factor 3
SSBP1	Q04837	-0.466	0.705	\Single-stranded DNA-binding protein
ST13	P50502	0.809	0.0284	Hsc70-interacting protein
STAM	A0A3Q1LUU3	2.2	0.0623	Signal transducing adaptor molecule
STIP1	P31948	0.116	0.757	Stress-induced-phosphoprotein 1
STMN1	Q3T0C7	-0.0347	0.906	Stathmin
STOM	P27105	-0.259	0.334	Erythrocyte band 7 integral membrane protein
STOM.1	A8E4P3	-2.32	0.154	STOM protein
STON2	A0A3B3IU55	-1.02	0.398	Stonin-2
STRAP	Q5E959	0.171	0.578	Serine-threonine kinase receptor-associated protein
STX12	Q86Y82	0.765	0.0492	Syntaxin-12
STX7	O15400-2	-0.426	0.33	Isoform 2 of Syntaxin-7
STXBP1	A0A1B0GWF2	0.746	0.0285	Syntaxin-binding protein 1
SUPT16H	E1BNP8	1.25	0.282	\SPT16 homolog
SVEP1	A0A0A0MSD0	-1.97	0.317	\Sushi
SYNE2	F1MF78	0.878	0.736	Spectrin repeat containing nuclear envelope protein 2
SYT1	J3KQA0	-0.0626	0.848	\Synaptotagmin I
TARS1.1	Q3ZBV8	-1.56	0.152	\Threonine--tRNA ligase 1
TBCA	E5RIW3	-0.575	0.209	Tubulin-specific chaperone A
TF	G3X6N3	-1.47	0.0845	Serotransferrin
TFG	C9JTY3	0.407	0.448	Protein TFG (Fragment)
THBS4	Q3SWW8	-0.913	0.0475	Thrombospondin-4
TLN1	Q9Y490	-0.899	0.0296	Talin-1
TM9SF2	F1N672	3.21	0.163	Transmembrane 9 superfamily member
TMEFF1	Q8IYR6	-1.77	0.0925	Tomoregulin-1
TMEM106B	Q9NUM4	0.807	0.0358	Transmembrane protein 106B
TMEM132A	Q24JP5	1.2	0.38	Transmembrane protein 132A
TMEM30A	Q9NV96	0.651	0.0965	Cell cycle control protein 50A
TMEM59	Q5T6Z8	0.729	0.0441	Transmembrane protein 59
TNC.1	A0A3Q1LKE5	-0.845	0.0197	Tenascin C
TNIK	Q9UKE5-8	-0.646	0.0445	Isoform 8 of TRAF2 and NCK-interacting protein kinase
TNPO1	Q92973	-0.775	0.0392	Transportin-1
TOM1	Q5BIP4	2.72	0.0997	Target of myb1
TOM1L1	O75674-2	0.996	0.0116	Isoform 2 of TOM1-like protein 1
TOP1	F1MN93	-0.704	0.413	DNA topoisomerase I
TPBG	Q13641	0.513	0.0948	Trophoblast glycoprotein
TPI1	P60174-1	0.111	0.698	Isoform 2 of Triosephosphate isomerase
TPM3	Q5KR47-2	0.981	0.0187	Isoform 2 of Tropomyosin alpha-3 chain
TPP2	P29144	0.674	0.362	Tripeptidyl-peptidase 2
TPR	P12270	2.25	0.0751	Nucleoprotein TPR
TPT1	Q5W0H4	0.908	0.0177	Translationally-controlled tumor protein
TRIM28	E1BJG5	-0.275	0.409	Tripartite motif containing 28
TRIP10	M0R2H7	2.25	0.197	Cdc42-interacting protein 4
TSPAN15	H7C285	-0.298	0.352	Tetraspanin-15 (Fragment)
TSPAN3	Q3SZR9	-0.712	0.12	Tetraspanin-3
TUBA1B	P81947	-0.132	0.651	Tubulin alpha-1B chain
TUBA1D	A0A452DJ66	0.171	0.592	Tubulin alpha chain
TUBA4A	A0A452DIH7	-0.277	0.349	Tubulin alpha chain
TUBB	Q5JP53	-0.269	0.313	Tubulin beta chain
TUBB4B	Q3MHM5	0.138	0.607	Tubulin beta-4B chain
TXNDC17	Q9BRA2	-0.528	0.0876	Thioredoxin domain-containing protein 17
U2AF1	A1A4K8	-0.411	0.529	Splicing factor U2AF 35 kDa subunit
UBA1	P22314-2	-0.599	0.0643	Isoform 2 of Ubiquitin-like modifier-activating enzyme 1
UBA6	F1ME38	0.619	0.0504	Ubiquitin like modifier activating enzyme 6
UBC	P0CG48	0.922	0.0198	Polyubiquitin-C
UBE2D3	D6RAW0	0.717	0.0233	Ubiquitin-conjugating enzyme E2 D3 (Fragment)
UBE2K	P61085	0.836	0.0215	Ubiquitin-conjugating enzyme E2 K
UBE2M	A3KN22	-0.569	0.806	NEDD8-conjugating enzyme Ubc12
UBE2N	Q0P5K3	-0.0567	0.875	Ubiquitin-conjugating enzyme E2 N
UBE2V1	Q13404	0.0649	0.849	Ubiquitin-conjugating enzyme E2 variant 1
UBQLN1	F1N1A3	-1.99	0.2	Ubiquilin 1
UBR4	Q5T4S7-3	1.56	0.323	Isoform 3 of E3 ubiquitin-protein ligase UBR4
USP14	A6NJA2	2.32	0.144	Ubiquitin carboxyl-terminal hydrolase
VAMP3	Q15836	-0.298	0.272	Vesicle-associated membrane protein 3
VANGL1	A0A3Q1LIE9	-1.9	0.103	Vang-like protein
VARS1	A0A140T936	0.667	0.355	Valyl-tRNA synthetase (Fragment)
VASP	P50552	-1.46	0.379	Vasodilator-stimulated phosphoprotein
VAT1	Q99536	-0.25	0.46	Synaptic vesicle membrane protein VAT-1 homolog
VCL	P18206-2	-0.94	0.0197	Isoform 1 of Vinculin
VNN1	Q58CQ9	-2.06	0.286	Pantetheinase
VPS29	Q9UBQ0	0.858	0.0126	Vacuolar protein sorting-associated protein 29
VPS35	Q2HJG5	0.553	0.112	Vacuolar protein sorting-associated protein 35
VPS37B	Q9H9H4	0.734	0.0186	Vacuolar protein sorting-associated protein 37B
VPS4B	O75351	-0.286	0.312	Vacuolar protein sorting-associated protein 4B
VWF	A0A3Q1LLU1	-0.0174	0.946	von Willebrand factor
WARS1	P23381-2	2.57	0.124	\Isoform 2 of Tryptophan--tRNA ligase
WDR1	O75083	0.35	0.191	WD repeat-containing protein 1
WDR77	Q9BQA1	0.0486	0.896	Methylosome protein 50
WLS	E9PM62	0.291	0.468	Protein wntless homolog (Fragment)
XPO1	E1BE98	2.19	0.248	Exportin 1
XRCC5	P13010	0.696	0.118	X-ray repair cross-complementing protein 5
XRCC6	P12956	0.755	0.139	X-ray repair cross-complementing protein 6
XYLT1	Q86Y38	1.27	0.212	Xylosyltransferase 1
YARS1	P54577	-0.35	0.36	\Tyrosine--tRNA ligase
YBX1	P67808	1.83	0.151	Y-box-binding protein 1
YES1	P07947	-0.0115	0.961	Tyrosine-protein kinase Yes
YKT6	Q3T000	-0.288	0.411	Synaptobrevin homolog YKT6
YWHAB	P68250-2	-0.795	0.0471	Isoform Short of 14-3-3 protein beta/alpha
YWHAG	P68252	-0.921	0.0131	14-3-3 protein gamma
YWHAH	P68509	0.0925	0.745	14-3-3 protein eta
YWHAQ	Q3SZI4	-0.497	0.0916	14-3-3 protein theta
YWHAZ	P63103	-0.382	0.165	14-3-3 protein zeta/delta
ZDHHC20	B4DRN8	-0.285	0.344	Palmitoyltransferase
ZDHHC5	Q9C0B5-2	0.971	0.00663	Isoform 2 of Palmitoyltransferase ZDHHC5

## Sheet: Supplementary Table 3
Supplementary Table 3. GO biological processes
Category	Term	Count	%	PValue	Genes	List Total	Pop Hits	Pop Total	Fold Enrichment	Bonferroni	Benjamini	FDR
GOTERM_BP_DIRECT	GO:0007155~cell adhesion	89	12.8613	1.16129e-33	8496, 8573, 5586, 1462, 22795, 351, 2348, 26032, 3915, 3959, 5819, 1499, 284217, 10979, 1496, 3674, 3675, 3676, 7837, 3678, 3910, 6868, 8727, 3912, 3690, 3691, 3693, 5796, 7412, 2683, 2043, 3371, 481, 9074, 1303, 960, 84034, 4059, 341640, 4017, 3688, 1947, 4856, 1824, 928, 50848, 9289, 8754, 7148, 6091, 3383, 4628, 176, 80781, 214, 145864, 4301, 5754, 3897, 3655, 4162, 4240, 5099, 9855, 4684, 367…	668	566	19453	4.57914	4.38156e-30	4.38156e-30	4.22711e-30
GOTERM_BP_DIRECT	GO:0046718~viral entry into host cell	32	4.62428	3.49078e-21	50848, 8673, 11060, 6575, 4179, 3383, 5817, 3916, 5819, 4864, 5359, 3678, 8829, 1956, 3690, 6520, 7037, 6541, 3693, 4684, 3673, 83737, 9074, 1525, 3304, 3949, 26762, 3688, 1605, 1803, 1604, 949	668	103	19453	9.04738	1.31707e-17	6.58536e-18	6.35322e-18
GOTERM_BP_DIRECT	GO:0098609~cell-cell adhesion	37	5.34682	8.79753e-17	50848, 9124, 4355, 7148, 7082, 2196, 3383, 4072, 1499, 1496, 3674, 3675, 999, 11187, 3676, 3655, 3875, 3678, 3911, 1956, 3956, 4040, 9414, 3672, 3673, 7412, 1495, 23513, 6282, 960, 1500, 301, 1003, 302, 965, 4756, 1824	668	195	19453	5.52557	4.18887e-13	1.10644e-13	1.06743e-13
GOTERM_BP_DIRECT	GO:0007160~cell-matrix adhesion	27	3.90173	3.16633e-15	8751, 8754, 7148, 22795, 1281, 83706, 1499, 3611, 10979, 3674, 3675, 3676, 3655, 3897, 3678, 3690, 3691, 3693, 3672, 3673, 7412, 960, 2335, 4059, 967, 3688, 4811	668	109	19453	7.21352	1.21477e-11	2.98664e-12	2.88136e-12
GOTERM_BP_DIRECT	GO:0007229~integrin-mediated signaling pathway	27	3.90173	5.08444e-15	8751, 5341, 8754, 1281, 83706, 3611, 10979, 3674, 3675, 3676, 3655, 3678, 8829, 3911, 3690, 3691, 3693, 3672, 3673, 1495, 8482, 102, 2335, 667, 5764, 3688, 55914	668	111	19453	7.08355	1.92688e-11	3.83672e-12	3.70147e-12
GOTERM_BP_DIRECT	GO:0033627~cell adhesion mediated by integrin	17	2.45665	1.41871e-13	3690, 3691, 8754, 3693, 3672, 3673, 3383, 2200, 84034, 3674, 3675, 3676, 3655, 3688, 3678, 6868, 4856	668	41	19453	12.0747	5.35338e-10	8.92129e-11	8.60681e-11
GOTERM_BP_DIRECT	GO:0030198~extracellular matrix organization	32	4.62428	4.62506e-13	6692, 2199, 1284, 64856, 1282, 1281, 1280, 351, 80781, 1299, 3674, 4323, 3675, 3676, 3655, 7837, 3678, 4327, 3690, 3693, 3672, 3673, 2683, 1290, 5806, 1289, 25890, 1288, 79625, 1287, 4313, 3688	668	190	19453	4.90463	1.74508e-09	2.49291e-10	2.40503e-10
GOTERM_BP_DIRECT	GO:0016477~cell migration	37	5.34682	7.26839e-12	9289, 8754, 8455, 4233, 7049, 8394, 3936, 3915, 2049, 2321, 1496, 5754, 6548, 3897, 3911, 8826, 3912, 6383, 10082, 3690, 3691, 6385, 3693, 5796, 1495, 2022, 59277, 58480, 23513, 960, 1289, 30011, 4313, 967, 8239, 3688, 10787	668	278	19453	3.87585	2.74237e-08	3.42795e-09	3.30712e-09
GOTERM_BP_DIRECT	GO:0036258~multivesicular body assembly	13	1.87861	1.85851e-10	93343, 7251, 51160, 25978, 84313, 27243, 55048, 51510, 11267, 51534, 51028, 10015, 27183	668	31	19453	12.2121	7.01216e-07	7.79129e-08	7.51664e-08
GOTERM_BP_DIRECT	GO:0006897~endocytosis	29	4.19075	2.30486e-10	9026, 5167, 4035, 4036, 6272, 351, 58513, 10216, 3959, 1456, 10938, 85377, 30845, 4864, 83871, 51429, 30844, 4040, 51606, 8301, 6643, 112574, 58480, 23677, 51293, 3949, 1785, 30011, 5868	668	199	19453	4.2438	8.69625e-07	8.69625e-08	8.3897e-08
GOTERM_BP_DIRECT	GO:0030335~positive regulation of cell migration	33	4.76879	7.96126e-10	8754, 9448, 8895, 2771, 7082, 3480, 83706, 1435, 10979, 3037, 2321, 4323, 857, 54910, 3655, 3678, 6868, 1956, 3912, 4162, 6386, 4641, 2043, 8482, 84904, 102, 2159, 1003, 6810, 81, 4313, 3688, 7803	668	267	19453	3.59926	3.00378e-06	2.73071e-07	2.63445e-07
GOTERM_BP_DIRECT	GO:0006898~receptor-mediated endocytosis	18	2.60116	9.11666e-10	9026, 4074, 4035, 8301, 4036, 164, 3339, 2348, 3949, 1785, 1213, 143458, 348, 85377, 7436, 8218, 1956, 51429	668	78	19453	6.72029	3.43971e-06	2.86643e-07	2.76539e-07
GOTERM_BP_DIRECT	GO:1904851~positive regulation of establishment of protein localization to telomere	8	1.15607	5.92442e-09	908, 22948, 7203, 6950, 10574, 10694, 10576, 10575	668	10	19453	23.297	2.23526e-05	1.71945e-06	1.65884e-06
GOTERM_BP_DIRECT	GO:0034446~substrate adhesion-dependent cell spreading	15	2.16763	1.09312e-08	3690, 8455, 59277, 83706, 3915, 23380, 2049, 3611, 2335, 10979, 84168, 3676, 8829, 3911, 3912	668	60	19453	7.28031	4.12425e-05	2.94595e-06	2.84211e-06
GOTERM_BP_DIRECT	GO:1904871~positive regulation of protein localization to Cajal body	8	1.15607	1.5809e-08	908, 22948, 7203, 6950, 10574, 10694, 10576, 10575	668	11	19453	21.1791	5.96454e-05	3.97648e-06	3.83631e-06
GOTERM_BP_DIRECT	GO:0071711~basement membrane organization	10	1.44509	2.0697e-08	83872, 857, 3688, 22795, 1282, 4811, 10653, 7837, 1281, 1605	668	22	19453	13.2369	7.80868e-05	4.88062e-06	4.70857e-06
GOTERM_BP_DIRECT	GO:0050821~protein stabilization	28	4.04624	2.62094e-08	9026, 908, 11261, 10273, 7203, 6950, 3320, 3916, 10574, 10694, 5217, 10576, 10575, 22948, 2043, 481, 1191, 3329, 1029, 2776, 1500, 3304, 2597, 23011, 9529, 8239, 3920, 10103	668	230	19453	3.5452	9.88833e-05	5.81695e-06	5.6119e-06
GOTERM_BP_DIRECT	GO:0030199~collagen fibril organization	16	2.31214	3.71385e-08	7148, 1284, 1282, 1281, 1280, 1290, 176, 1303, 80781, 1289, 302, 1288, 1287, 4017, 649, 7837	668	76	19453	6.13079	0.000140114	7.78464e-06	7.51023e-06
GOTERM_BP_DIRECT	GO:0008360~regulation of cell shape	22	3.17919	5.05814e-08	50848, 5361, 7430, 5881, 7168, 23136, 391, 1690, 23654, 58480, 23129, 4628, 23191, 342979, 221061, 301, 2335, 10979, 30011, 2035, 4478, 103910	668	151	19453	4.24283	0.000190826	1.00444e-05	9.69034e-06
GOTERM_BP_DIRECT	GO:0001525~angiogenesis	29	4.19075	6.18549e-08	9289, 8751, 1284, 23129, 2702, 3339, 80781, 2049, 1893, 2321, 3674, 4323, 7855, 857, 7837, 3678, 4327, 8829, 4162, 4240, 9255, 2335, 302, 79625, 23670, 1464, 4753, 4313, 4856	668	255	19453	3.31183	0.000233351	1.16689e-05	1.12576e-05
GOTERM_BP_DIRECT	GO:0090148~membrane fission	12	1.7341	6.623e-08	6683, 93343, 84313, 27243, 55048, 51510, 11267, 51028, 27183, 7251, 51160, 25978	668	40	19453	8.73638	0.000249855	1.18993e-05	1.14799e-05
GOTERM_BP_DIRECT	GO:0016236~macroautophagy	15	2.16763	1.07073e-07	93343, 10490, 7251, 51160, 25978, 84313, 27243, 55048, 7415, 4864, 11267, 51534, 51028, 10015, 27183	668	71	19453	6.15238	0.000403905	1.8363e-05	1.77157e-05
GOTERM_BP_DIRECT	GO:0071230~cellular response to amino acid stimulus	14	2.02312	2.11488e-07	64121, 153129, 1282, 1281, 23677, 1291, 28956, 1290, 51520, 1288, 55004, 8649, 4313, 1956	668	64	19453	6.37028	0.000797626	3.46932e-05	3.34703e-05
GOTERM_BP_DIRECT	GO:1904874~positive regulation of telomerase RNA localization to Cajal body	8	1.15607	2.73336e-07	908, 22948, 7203, 6950, 10574, 10694, 10576, 10575	668	15	19453	15.5313	0.00103076	4.29707e-05	4.14559e-05
GOTERM_BP_DIRECT	GO:0039702~viral budding via host ESCRT complex	9	1.30058	3.82586e-07	93343, 27243, 55048, 51510, 10015, 27183, 7251, 51160, 25978	668	22	19453	11.9132	0.00144245	5.77398e-05	5.57045e-05
GOTERM_BP_DIRECT	GO:0035987~endodermal cell differentiation	10	1.44509	6.35878e-07	1303, 2335, 3693, 4323, 4313, 1284, 3676, 3678, 1291, 3912	668	31	19453	9.39395	0.00239629	9.22757e-05	8.9023e-05
GOTERM_BP_DIRECT	GO:1901998~toxin transport	11	1.5896	8.99513e-07	4040, 102, 22948, 7203, 6950, 84168, 10574, 10694, 10576, 8829, 10575	668	41	19453	7.81302	0.00338811	0.000125699	0.000121268
GOTERM_BP_DIRECT	GO:0072659~protein localization to plasma membrane	21	3.03468	1.00239e-06	50848, 4040, 7430, 6521, 81619, 23167, 23136, 6281, 8394, 481, 5906, 26154, 10938, 145567, 999, 11187, 30845, 83871, 4218, 3911, 30844	668	165	19453	3.70634	0.00377489	0.000135073	0.000130311
GOTERM_BP_DIRECT	GO:0032212~positive regulation of telomere maintenance via telomerase	10	1.44509	1.50873e-06	908, 1499, 22948, 7203, 6950, 3178, 10574, 10694, 10576, 10575	668	34	19453	8.56508	0.00567626	0.000196291	0.000189371
GOTERM_BP_DIRECT	GO:0030036~actin cytoskeleton organization	25	3.61272	1.58241e-06	9124, 5341, 5881, 7148, 7082, 391, 8394, 83872, 832, 5754, 84168, 5217, 6386, 7430, 9855, 58480, 65979, 9294, 2317, 1525, 301, 2035, 50488, 81, 87	668	232	19453	3.13807	0.00595263	0.000199014	0.000191999
GOTERM_BP_DIRECT	GO:0006886~intracellular protein transport	31	4.47977	1.99214e-06	9882, 10490, 8775, 2054, 9482, 6809, 1213, 26154, 3313, 10938, 1211, 58533, 10134, 55647, 10972, 51429, 5870, 6643, 162, 382, 164, 10228, 27131, 23193, 26000, 23011, 6810, 8218, 6814, 5868, 51715	668	337	19453	2.67881	0.00748817	0.000242462	0.000233916
GOTERM_BP_DIRECT	GO:0016197~endosomal transport	14	2.02312	2.28445e-06	8301, 6643, 112574, 19, 64129, 27131, 58513, 10938, 58533, 55004, 30845, 27183, 51429, 30844	668	78	19453	5.22689	0.0085822	0.000269351	0.000259856
GOTERM_BP_DIRECT	GO:1904646~cellular response to beta-amyloid	11	1.5896	2.80171e-06	781, 2697, 4035, 7412, 58533, 2043, 3676, 3383, 3480, 142, 351	668	46	19453	6.96378	0.0105152	0.000320329	0.000309037
GOTERM_BP_DIRECT	GO:0015031~protein transport	36	5.20231	4.62666e-06	8673, 9367, 9961, 10490, 4036, 5862, 23225, 51160, 80144, 27243, 10938, 55048, 4642, 30845, 857, 89853, 6845, 55327, 10015, 3998, 2824, 6284, 93343, 112574, 7251, 25978, 55293, 1984, 84313, 403, 6238, 81, 51510, 967, 51534, 1605	668	444	19453	2.36118	0.0173049	0.000513423	0.000495325
GOTERM_BP_DIRECT	GO:0046755~viral budding	6	0.867052	5.24608e-06	93343, 51510, 89853, 51534, 10015, 7251	668	9	19453	19.4142	0.0195989	0.00055157	0.000532127
GOTERM_BP_DIRECT	GO:0031532~actin cytoskeleton reorganization	12	1.7341	5.26279e-06	1525, 7430, 5341, 301, 9855, 50488, 5754, 84168, 8394, 5339, 8829, 9294	668	60	19453	5.82425	0.0196607	0.00055157	0.000532127
GOTERM_BP_DIRECT	GO:0043328~protein targeting to vacuole involved in ubiquitin-dependent protein catabolic process via the multivesicular body sorting pathway	7	1.01156	6.10225e-06	93343, 84313, 55048, 11267, 51028, 7251, 51160	668	15	19453	13.5899	0.0227608	0.000605889	0.000584532
GOTERM_BP_DIRECT	GO:1903543~positive regulation of exosomal secretion	7	1.01156	6.10225e-06	6386, 6385, 27243, 11267, 10015, 27183, 7251	668	15	19453	13.5899	0.0227608	0.000605889	0.000584532
GOTERM_BP_DIRECT	GO:0043162~ubiquitin-dependent protein catabolic process via the multivesicular body sorting pathway	9	1.30058	7.18004e-06	93343, 27243, 55048, 51510, 89853, 27183, 7251, 51160, 25978	668	31	19453	8.45456	0.0267267	0.000694623	0.000670137
GOTERM_BP_DIRECT	GO:0031623~receptor internalization	11	1.5896	7.5246e-06	7430, 1785, 1213, 7037, 4035, 8301, 857, 3688, 83737, 928, 43	668	51	19453	6.28106	0.0279912	0.000709758	0.000684739
GOTERM_BP_DIRECT	GO:0007159~leukocyte cell-cell adhesion	9	1.30058	9.28741e-06	50848, 7430, 7412, 4478, 3676, 3688, 3383, 3678, 83706	668	32	19453	8.19035	0.0344347	0.000854669	0.000824541
GOTERM_BP_DIRECT	GO:0001666~response to hypoxia	20	2.89017	1.03459e-05	9124, 5351, 4891, 7037, 7049, 7412, 3673, 2022, 481, 100, 3339, 4323, 6513, 81, 4313, 4017, 857, 5327, 1803, 6868	668	176	19453	3.30923	0.0382833	0.000929408	0.000896646
GOTERM_BP_DIRECT	GO:0044085~cellular component biogenesis	5	0.722543	1.94476e-05	5706, 5700, 5702, 5704, 5705	668	6	19453	24.2677	0.0707491	0.00170641	0.00164626
GOTERM_BP_DIRECT	GO:0006457~protein folding	20	2.89017	2.10728e-05	908, 22948, 7203, 6950, 2771, 10808, 2782, 3320, 3329, 3336, 3313, 3312, 55466, 2783, 9529, 10574, 10694, 10576, 10575, 3998	668	185	19453	3.14824	0.0764298	0.00180699	0.00174329
GOTERM_BP_DIRECT	GO:0031175~neuron projection development	16	2.31214	2.76149e-05	7431, 5870, 5881, 7148, 351, 2823, 6809, 284217, 10938, 348, 85377, 5127, 999, 3897, 2824, 3912	668	126	19453	3.69794	0.0989483	0.00231536	0.00223374
GOTERM_BP_DIRECT	GO:0010761~fibroblast migration	7	1.01156	2.94125e-05	9124, 3611, 8394, 5339, 4856, 8826, 28956	668	19	19453	10.7289	0.105039	0.00241247	0.00232742
GOTERM_BP_DIRECT	GO:0030449~regulation of complement activation	6	0.867052	3.02587e-05	731, 732, 966, 1604, 729, 718	668	12	19453	14.5606	0.107892	0.00242906	0.00234344
GOTERM_BP_DIRECT	GO:0030155~regulation of cell adhesion	11	1.5896	3.36346e-05	284217, 5795, 7148, 2022, 5329, 3910, 3371, 4659, 3911, 3714, 5518	668	60	19453	5.3389	0.119183	0.00264382	0.00255063
GOTERM_BP_DIRECT	GO:0045785~positive regulation of cell adhesion	11	1.5896	3.90093e-05	9289, 6809, 3915, 7168, 284217, 5795, 3673, 6810, 2043, 4811, 3912	668	61	19453	5.25137	0.136866	0.00300371	0.00289783
GOTERM_BP_DIRECT	GO:0007411~axon guidance	20	2.89017	4.38335e-05	10381, 7204, 2045, 2043, 64855, 8482, 23191, 3915, 2049, 284217, 4753, 5754, 54910, 3897, 11313, 4756, 1947, 1605, 8829, 3911	668	195	19453	2.9868	0.152435	0.00325134	0.00313672
GOTERM_BP_DIRECT	GO:0048813~dendrite morphogenesis	9	1.30058	4.39486e-05	6383, 4891, 10160, 8301, 1496, 50488, 7436, 3688, 26050	668	39	19453	6.72029	0.152803	0.00325134	0.00313672
GOTERM_BP_DIRECT	GO:0097242~beta-amyloid clearance	6	0.867052	4.77834e-05	3949, 4035, 4036, 4311, 3480, 718	668	13	19453	13.4406	0.164973	0.00346705	0.00334484
GOTERM_BP_DIRECT	GO:0007339~binding of sperm to zona pellucida	9	1.30058	5.33e-05	22948, 7203, 6950, 5576, 2683, 10574, 10694, 10576, 10575	668	40	19453	6.55228	0.182175	0.00379436	0.0036606
GOTERM_BP_DIRECT	GO:0006879~cellular iron ion homeostasis	11	1.5896	6.84673e-05	2512, 4891, 552900, 7037, 567, 523, 8301, 391059, 6647, 4756, 9550	668	65	19453	4.92821	0.227664	0.00466196	0.00449763
GOTERM_BP_DIRECT	GO:0048812~neuron projection morphogenesis	11	1.5896	6.84673e-05	2823, 23380, 1785, 9448, 7204, 3672, 50488, 23136, 57551, 10787, 4747	668	65	19453	4.92821	0.227664	0.00466196	0.00449763
GOTERM_BP_DIRECT	GO:0030866~cortical actin cytoskeleton organization	8	1.15607	6.91943e-05	3936, 5341, 2037, 2035, 23136, 3996, 382, 10787	668	31	19453	7.51516	0.22978	0.00466196	0.00449763
GOTERM_BP_DIRECT	GO:0071985~multivesicular body sorting pathway	7	1.01156	7.40753e-05	84313, 27243, 51510, 11267, 51534, 27183, 25978	668	22	19453	9.26585	0.243836	0.00490326	0.00473042
GOTERM_BP_DIRECT	GO:0006906~vesicle fusion	9	1.30058	7.70067e-05	8673, 10228, 6809, 10490, 2773, 6810, 2054, 6845, 9482	668	42	19453	6.24027	0.252153	0.00500942	0.00483283
GOTERM_BP_DIRECT	GO:0007596~blood coagulation	13	1.87861	7.86573e-05	3690, 6521, 3673, 2162, 5270, 2811, 2776, 2159, 966, 5327, 308, 5329, 3998	668	93	19453	4.07071	0.256797	0.00503007	0.00485276
GOTERM_BP_DIRECT	GO:0046034~ATP metabolic process	8	1.15607	0.000105911	3304, 5167, 3312, 523, 7415, 525, 526, 481	668	33	19453	7.0597	0.329428	0.00655088	0.00631996
GOTERM_BP_DIRECT	GO:0035633~maintenance of permeability of blood-brain barrier	8	1.15607	0.000105911	50848, 3915, 9414, 2697, 1003, 7082, 3688, 6558	668	33	19453	7.0597	0.329428	0.00655088	0.00631996
GOTERM_BP_DIRECT	GO:0016241~regulation of macroautophagy	10	1.44509	0.000128047	27131, 51606, 7345, 2597, 523, 58533, 525, 526, 529, 9550	668	57	19453	5.10899	0.383164	0.00773962	0.00746679
GOTERM_BP_DIRECT	GO:0010033~response to organic substance	8	1.15607	0.000129458	7077, 6286, 9414, 999, 6647, 308, 2618, 5518	668	34	19453	6.85206	0.38644	0.00773962	0.00746679
GOTERM_BP_DIRECT	GO:0042060~wound healing	13	1.87861	0.000131284	3690, 6385, 7168, 6279, 2022, 1281, 23513, 2335, 667, 5754, 5339, 949, 83481	668	98	19453	3.86302	0.390653	0.00773962	0.00746679
GOTERM_BP_DIRECT	GO:0097401~synaptic vesicle lumen acidification	6	0.867052	0.000148856	51606, 523, 525, 526, 529, 9550	668	16	19453	10.9205	0.429747	0.00862574	0.00832168
GOTERM_BP_DIRECT	GO:0061077~chaperone-mediated protein folding	9	1.30058	0.000150888	908, 22948, 7203, 6950, 10574, 10694, 10576, 10575, 1191	668	46	19453	5.69764	0.434102	0.00862574	0.00832168
GOTERM_BP_DIRECT	GO:0042026~protein refolding	7	1.01156	0.000203336	3329, 3304, 3313, 3312, 567, 55466, 3320	668	26	19453	7.84034	0.535719	0.0112822	0.0108845
GOTERM_BP_DIRECT	GO:0051894~positive regulation of focal adhesion assembly	7	1.01156	0.000203336	6385, 57669, 10979, 9448, 5795, 6281, 8829	668	26	19453	7.84034	0.535719	0.0112822	0.0108845
GOTERM_BP_DIRECT	GO:0016192~vesicle-mediated transport	21	3.03468	0.000216679	8673, 9882, 10490, 8301, 5862, 8775, 2054, 162, 382, 164, 3304, 1213, 3312, 1211, 10121, 6810, 6845, 8218, 6814, 27183, 8904	668	238	19453	2.56952	0.558517	0.0118482	0.0114306
GOTERM_BP_DIRECT	GO:0010811~positive regulation of cell-substrate adhesion	8	1.15607	0.00022661	25890, 79625, 10085, 2199, 3675, 3655, 4811, 3678	668	37	19453	6.29649	0.574758	0.0122143	0.0117837
GOTERM_BP_DIRECT	GO:0030336~negative regulation of cell migration	18	2.60116	0.000236486	4282, 8751, 7168, 5795, 5796, 2022, 3066, 2043, 6091, 684, 23380, 84034, 4301, 999, 51765, 1605, 57826, 83481	668	186	19453	2.81819	0.590316	0.0125671	0.0121241
GOTERM_BP_DIRECT	GO:1904903~ESCRT III complex disassembly	5	0.722543	0.000243868	27243, 51510, 51534, 27183, 25978	668	10	19453	14.5606	0.601571	0.0127793	0.0123289
GOTERM_BP_DIRECT	GO:0016601~Rac protein signal transduction	7	1.01156	0.00025391	23191, 5881, 9855, 55845, 391, 58480, 10787	668	27	19453	7.54996	0.616388	0.0131233	0.0126607
GOTERM_BP_DIRECT	GO:0042327~positive regulation of phosphorylation	8	1.15607	0.000269649	4282, 6386, 3611, 2321, 3655, 8829, 1956, 351	668	38	19453	6.13079	0.638511	0.0137485	0.0132638
GOTERM_BP_DIRECT	GO:0007015~actin filament organization	16	2.31214	0.000292954	9026, 5881, 7168, 4641, 1495, 391, 65108, 58480, 4082, 30011, 1496, 4642, 54857, 8407, 55845, 87	668	155	19453	3.00607	0.668947	0.0147375	0.014218
GOTERM_BP_DIRECT	GO:0050900~leukocyte migration	7	1.01156	0.000313865	100, 9255, 2683, 3675, 4478, 3655, 3383	668	28	19453	7.28031	0.69407	0.0155817	0.0150325
GOTERM_BP_DIRECT	GO:0071260~cellular response to mechanical stimulus	11	1.5896	0.000322885	50848, 8795, 3690, 355, 3673, 6513, 2022, 6548, 5339, 1605, 3480	668	78	19453	4.10684	0.70431	0.0158214	0.0152637
GOTERM_BP_DIRECT	GO:0055064~chloride ion homeostasis	5	0.722543	0.000372841	6560, 771, 56996, 525, 6558	668	11	19453	13.2369	0.755122	0.0179728	0.0173393
GOTERM_BP_DIRECT	GO:0007044~cell-substrate junction assembly	4	0.578035	0.000381083	3690, 2335, 3655, 3678	668	5	19453	23.297	0.762622	0.0179728	0.0173393
GOTERM_BP_DIRECT	GO:0022614~membrane to membrane docking	4	0.578035	0.000381083	7430, 7412, 4478, 3383	668	5	19453	23.297	0.762622	0.0179728	0.0173393
GOTERM_BP_DIRECT	GO:0007162~negative regulation of cell adhesion	9	1.30058	0.000472942	5361, 3339, 102, 1366, 4313, 2043, 23654, 3371, 23129	668	54	19453	4.85354	0.832175	0.0220297	0.0212532
GOTERM_BP_DIRECT	GO:0000281~mitotic cytokinesis	10	1.44509	0.000502013	4628, 6683, 55165, 29127, 10617, 403, 112574, 10015, 51429, 9493	668	68	19453	4.28254	0.849617	0.0230987	0.0222845
GOTERM_BP_DIRECT	GO:0048333~mesodermal cell differentiation	5	0.722543	0.000544133	3690, 3691, 3673, 3675, 3688	668	12	19453	12.1339	0.871724	0.0244406	0.0235791
GOTERM_BP_DIRECT	GO:0090557~establishment of endothelial intestinal barrier	5	0.722543	0.000544133	50848, 9414, 4301, 7082, 57826	668	12	19453	12.1339	0.871724	0.0244406	0.0235791
GOTERM_BP_DIRECT	GO:0097352~autophagosome maturation	8	1.15607	0.000593625	8673, 27243, 7415, 51510, 3920, 27183, 7251, 25978	668	43	19453	5.41791	0.893585	0.0258986	0.0249856
GOTERM_BP_DIRECT	GO:1901800~positive regulation of proteasomal protein catabolic process	6	0.867052	0.000601474	5706, 5700, 5701, 5702, 5704, 5705	668	21	19453	8.32036	0.896692	0.0258986	0.0249856
GOTERM_BP_DIRECT	GO:0031589~cell-substrate adhesion	6	0.867052	0.000601474	3690, 3673, 2196, 3655, 3688, 3678	668	21	19453	8.32036	0.896692	0.0258986	0.0249856
GOTERM_BP_DIRECT	GO:1903078~positive regulation of protein localization to plasma membrane	9	1.30058	0.000608054	6809, 7430, 4035, 6810, 3675, 391, 3688, 382, 1956	668	56	19453	4.6802	0.899227	0.0258986	0.0249856
GOTERM_BP_DIRECT	GO:0008284~positive regulation of cell proliferation	35	5.0578	0.000610913	6210, 5881, 7148, 2771, 7082, 3066, 391, 65108, 3480, 4072, 1910, 6809, 1435, 3611, 10617, 3037, 145864, 2321, 54978, 55845, 6868, 1956, 4282, 6284, 6386, 2043, 3371, 9294, 102, 2335, 1366, 5764, 6810, 3688, 1803	668	545	19453	1.87017	0.900309	0.0258986	0.0249856
GOTERM_BP_DIRECT	GO:0043123~positive regulation of I-kappaB kinase/NF-kappaB signaling	18	2.60116	0.000728853	6284, 8795, 7037, 7105, 57153, 6283, 142, 684, 1499, 2697, 2597, 1893, 51246, 54602, 56829, 1936, 51704, 3956	668	205	19453	2.55699	0.936134	0.030132	0.0290698
GOTERM_BP_DIRECT	GO:0031581~hemidesmosome assembly	4	0.578035	0.000742718	3915, 3691, 667, 5339	668	6	19453	19.4142	0.939391	0.030132	0.0290698
GOTERM_BP_DIRECT	GO:0033631~cell-cell adhesion mediated by integrin	4	0.578035	0.000742718	8754, 3676, 3688, 3678	668	6	19453	19.4142	0.939391	0.030132	0.0290698
GOTERM_BP_DIRECT	GO:1901016~regulation of potassium ion transmembrane transporter activity	4	0.578035	0.000742718	11060, 7531, 2273, 23327	668	6	19453	19.4142	0.939391	0.030132	0.0290698
GOTERM_BP_DIRECT	GO:2001046~positive regulation of integrin-mediated signaling pathway	5	0.722543	0.000764733	3915, 284217, 967, 4811, 3912	668	13	19453	11.2005	0.944226	0.0306951	0.0296131
GOTERM_BP_DIRECT	GO:0001503~ossification	11	1.5896	0.000779512	1435, 1893, 10272, 525, 26578, 649, 1836, 6272, 1956, 2824, 1290	668	87	19453	3.682	0.947253	0.0309589	0.0298676
GOTERM_BP_DIRECT	GO:0042147~retrograde transport, endosome to Golgi	11	1.5896	0.000852996	10228, 27131, 9367, 1213, 5870, 26000, 10490, 6643, 58533, 8218, 1639	668	88	19453	3.64016	0.960034	0.0335245	0.0323428
GOTERM_BP_DIRECT	GO:0022617~extracellular matrix disassembly	8	1.15607	0.000902259	3936, 8751, 3915, 102, 4323, 2022, 4313, 4327	668	46	19453	5.06457	0.966818	0.034737	0.0335125
GOTERM_BP_DIRECT	GO:1900026~positive regulation of substrate adhesion-dependent cell spreading	8	1.15607	0.000902259	3690, 5881, 1785, 3611, 10979, 3037, 6281, 8829	668	46	19453	5.06457	0.966818	0.034737	0.0335125
GOTERM_BP_DIRECT	GO:0031032~actomyosin structure organization	7	1.01156	0.000940902	50848, 4628, 57669, 2037, 2035, 7082, 23136	668	34	19453	5.99555	0.971324	0.0358588	0.0345948
GOTERM_BP_DIRECT	GO:0007156~homophilic cell adhesion via plasma membrane adhesion molecules	16	2.31214	0.000989575	221935, 5099, 6091, 2196, 23654, 5817, 5819, 83872, 1003, 54549, 55714, 999, 5754, 3688, 3897, 1824	668	174	19453	2.67782	0.976139	0.0373367	0.0360205
GOTERM_BP_DIRECT	GO:0048870~cell motility	8	1.15607	0.00102928	3691, 667, 4323, 11034, 2022, 55845, 6868, 93185	668	47	19453	4.95681	0.979462	0.0382817	0.0369322
GOTERM_BP_DIRECT	GO:0030163~protein catabolic process	10	1.44509	0.00103491	9123, 4311, 4313, 6768, 5700, 5701, 5702, 5270, 5704, 5705	668	75	19453	3.88283	0.979894	0.0382817	0.0369322
GOTERM_BP_DIRECT	GO:0032008~positive regulation of TOR signaling	7	1.01156	0.00110307	64121, 51520, 55004, 8649, 153129, 79727, 28956	668	35	19453	5.82425	0.984458	0.0404067	0.0389824
GOTERM_BP_DIRECT	GO:0061684~chaperone-mediated autophagy	4	0.578035	0.00126665	3312, 10273, 3320, 3920	668	7	19453	16.6407	0.991622	0.0457683	0.0441549
GOTERM_BP_DIRECT	GO:0055072~iron ion homeostasis	7	1.01156	0.00128583	2512, 4241, 4891, 567, 8301, 4756, 55240	668	36	19453	5.66247	0.992207	0.0457683	0.0441549
GOTERM_BP_DIRECT	GO:0071526~semaphorin-plexin signaling pathway	7	1.01156	0.00128583	9855, 4233, 54910, 8482, 23654, 8829, 23129	668	36	19453	5.66247	0.992207	0.0457683	0.0441549
GOTERM_BP_DIRECT	GO:1902287~semaphorin-plexin signaling pathway involved in axon guidance	5	0.722543	0.00138225	5361, 23654, 8829, 1889, 23129	668	15	19453	9.70709	0.994586	0.0487405	0.0470224
GOTERM_BP_DIRECT	GO:0070527~platelet aggregation	8	1.15607	0.00149614	2778, 2811, 3690, 5341, 3611, 2335, 6814, 83706	668	50	19453	4.6594	0.99648	0.052268	0.0504255
GOTERM_BP_DIRECT	GO:0009888~tissue development	7	1.01156	0.00171981	3339, 3915, 284217, 8455, 59277, 3911, 3912	668	38	19453	5.36444	0.998488	0.0595308	0.0574323
GOTERM_BP_DIRECT	GO:0006900~membrane budding	5	0.722543	0.00179338	302, 8301, 51510, 6281, 27183	668	16	19453	9.10039	0.998855	0.0615131	0.0593447
GOTERM_BP_DIRECT	GO:0051897~positive regulation of protein kinase B signaling	16	2.31214	0.00182758	5795, 4233, 4036, 2022, 3320, 3480, 7295, 351, 2159, 2335, 10979, 2321, 3688, 79727, 1956, 8904	668	185	19453	2.5186	0.998994	0.0621213	0.0599315
GOTERM_BP_DIRECT	GO:0016264~gap junction assembly	4	0.578035	0.00197511	2702, 2697, 10052, 1495	668	8	19453	14.5606	0.999424	0.0659476	0.0636229
GOTERM_BP_DIRECT	GO:0021828~gonadotrophin-releasing hormone neuronal migration to the hypothalamus	4	0.578035	0.00197511	5361, 79625, 4753, 8829	668	8	19453	14.5606	0.999424	0.0659476	0.0636229
GOTERM_BP_DIRECT	GO:0010875~positive regulation of cholesterol efflux	6	0.867052	0.00201326	5360, 26154, 4035, 348, 19, 857	668	27	19453	6.47139	0.999501	0.0666319	0.0642831
GOTERM_BP_DIRECT	GO:0007409~axonogenesis	11	1.5896	0.00210557	6683, 334, 1267, 8301, 1496, 3996, 4218, 26050, 3480, 4747, 351	668	99	19453	3.2357	0.999648	0.0690811	0.0666459
GOTERM_BP_DIRECT	GO:0042102~positive regulation of T cell proliferation	9	1.30058	0.00220965	301, 7037, 6541, 4860, 4179, 7412, 79679, 1947, 80381	668	68	19453	3.85428	0.999763	0.0718706	0.0693371
GOTERM_BP_DIRECT	GO:0043116~negative regulation of vascular permeability	5	0.722543	0.00228213	10979, 5795, 9590, 7082, 23576	668	17	19453	8.56508	0.99982	0.0735939	0.0709997
GOTERM_BP_DIRECT	GO:0043547~positive regulation of GTPase activity	16	2.31214	0.00236948	50848, 9448, 8301, 112574, 6281, 23348, 2778, 5906, 23380, 10979, 51520, 4301, 3655, 3688, 51429, 4649	668	190	19453	2.45232	0.99987	0.0749159	0.0722751
GOTERM_BP_DIRECT	GO:0006997~nucleus organization	6	0.867052	0.0023827	4926, 27243, 51510, 5339, 27183, 25978	668	28	19453	6.24027	0.999877	0.0749159	0.0722751
GOTERM_BP_DIRECT	GO:1990138~neuron projection extension	6	0.867052	0.0023827	5361, 1499, 214, 3676, 8826, 8904	668	28	19453	6.24027	0.999877	0.0749159	0.0722751
GOTERM_BP_DIRECT	GO:0007157~heterophilic cell-cell adhesion via plasma membrane cell adhesion molecules	8	1.15607	0.00262336	1525, 5817, 83872, 214, 7412, 55714, 3383, 3678	668	55	19453	4.23582	0.99995	0.0818011	0.0789175
GOTERM_BP_DIRECT	GO:0060548~negative regulation of cell death	9	1.30058	0.00265856	3339, 3304, 10979, 27243, 51510, 4864, 4856, 25978, 1191	668	70	19453	3.74416	0.999957	0.0822193	0.079321
GOTERM_BP_DIRECT	GO:0016485~protein processing	10	1.44509	0.00271853	102, 1368, 8754, 4311, 4323, 1363, 649, 6868, 5527, 1889	668	86	19453	3.38619	0.999965	0.0833904	0.0804509
GOTERM_BP_DIRECT	GO:0006956~complement activation	6	0.867052	0.00279901	731, 732, 733, 729, 718, 1191	668	29	19453	6.02509	0.999974	0.0844526	0.0814756
GOTERM_BP_DIRECT	GO:0000902~cell morphogenesis	11	1.5896	0.00282342	23191, 2811, 1499, 3611, 1003, 832, 999, 5339, 10787, 1956, 1191	668	103	19453	3.11004	0.999977	0.0844526	0.0814756
GOTERM_BP_DIRECT	GO:0031468~nuclear envelope reassembly	5	0.722543	0.00285537	6683, 27243, 51510, 27183, 25978	668	18	19453	8.08924	0.999979	0.0844526	0.0814756
GOTERM_BP_DIRECT	GO:0044849~estrous cycle	5	0.722543	0.00285537	771, 5111, 3037, 5764, 3480	668	18	19453	8.08924	0.999979	0.0844526	0.0814756
GOTERM_BP_DIRECT	GO:0051248~negative regulation of protein metabolic process	4	0.578035	0.00288746	1910, 4282, 3949, 348	668	9	19453	12.9428	0.999982	0.0844526	0.0814756
GOTERM_BP_DIRECT	GO:1900748~positive regulation of vascular endothelial growth factor signaling pathway	4	0.578035	0.00288746	4641, 7148, 6091, 147372	668	9	19453	12.9428	0.999982	0.0844526	0.0814756
GOTERM_BP_DIRECT	GO:0006865~amino acid transport	7	1.01156	0.00291095	6520, 55117, 6542, 6541, 6533, 6545, 340024	668	42	19453	4.85354	0.999983	0.0844846	0.0815065
GOTERM_BP_DIRECT	GO:0034613~cellular protein localization	9	1.30058	0.00317572	64121, 2697, 7531, 55004, 1495, 8649, 967, 5339, 28956	668	72	19453	3.64016	0.999994	0.0914655	0.0882413
GOTERM_BP_DIRECT	GO:0034113~heterotypic cell-cell adhesion	6	0.867052	0.00326548	3690, 7412, 965, 3676, 3688, 3678	668	30	19453	5.82425	0.999996	0.0933384	0.0900482
GOTERM_BP_DIRECT	GO:0033632~regulation of cell-cell adhesion mediated by integrin	3	0.433526	0.00344158	100, 1803, 83706	668	3	19453	29.1213	0.999998	0.0947815	0.0914404
GOTERM_BP_DIRECT	GO:1902635~1-phosphatidyl-1D-myo-inositol 4,5-bisphosphate biosynthetic process	3	0.433526	0.00344158	8396, 5305, 79837	668	3	19453	29.1213	0.999998	0.0947815	0.0914404
GOTERM_BP_DIRECT	GO:0090217~negative regulation of 1-phosphatidylinositol-4-phosphate 5-kinase activity	3	0.433526	0.00344158	8396, 5305, 79837	668	3	19453	29.1213	0.999998	0.0947815	0.0914404
GOTERM_BP_DIRECT	GO:0061740~protein targeting to lysosome involved in chaperone-mediated autophagy	3	0.433526	0.00344158	3312, 3920, 1191	668	3	19453	29.1213	0.999998	0.0947815	0.0914404
GOTERM_BP_DIRECT	GO:0044406~adhesion of symbiont to host	3	0.433526	0.00344158	5819, 3383, 949	668	3	19453	29.1213	0.999998	0.0947815	0.0914404
GOTERM_BP_DIRECT	GO:0001764~neuron migration	12	1.7341	0.00360738	2823, 1499, 2697, 7531, 79625, 79932, 3320, 3675, 8239, 4756, 1281, 8829	668	124	19453	2.81819	0.999999	0.0986278	0.0951512
GOTERM_BP_DIRECT	GO:0032092~positive regulation of protein binding	9	1.30058	0.00376783	9026, 57669, 4035, 567, 2035, 857, 8239, 23129, 351	668	74	19453	3.54177	0.999999	0.102273	0.0986682
GOTERM_BP_DIRECT	GO:0007165~signal transduction	64	9.24855	0.00387007	51719, 5586, 2870, 2790, 9022, 3480, 2821, 3959, 1456, 54472, 355, 1893, 2783, 7436, 8404, 718, 57826, 7531, 5796, 9590, 6282, 2317, 51293, 1785, 3641, 4059, 649, 4856, 5902, 4659, 6717, 8795, 5881, 4233, 2771, 2054, 26578, 8394, 2767, 23380, 29127, 214, 2201, 2200, 4301, 5754, 8829, 1956, 8826, 9255, 5297, 7276, 9019, 7038, 2782, 22821, 55233, 301, 2697, 55714, 308, 5527, 5329, 55914	668	1307	19453	1.42598	1	0.104298	0.100622
GOTERM_BP_DIRECT	GO:0043087~regulation of GTPase activity	10	1.44509	0.00398631	5361, 2049, 26000, 150696, 6647, 2043, 23654, 8826, 22821, 23129	668	91	19453	3.20014	1	0.104614	0.100927
GOTERM_BP_DIRECT	GO:0008347~glial cell migration	4	0.578035	0.00402043	1464, 1462, 2043, 928	668	10	19453	11.6485	1	0.104614	0.100927
GOTERM_BP_DIRECT	GO:2000810~regulation of bicellular tight junction assembly	4	0.578035	0.00402043	50848, 4641, 7855, 7082	668	10	19453	11.6485	1	0.104614	0.100927
GOTERM_BP_DIRECT	GO:0033572~transferrin transport	4	0.578035	0.00402043	1785, 1213, 7037, 55240	668	10	19453	11.6485	1	0.104614	0.100927
GOTERM_BP_DIRECT	GO:0032509~endosome transport via multivesicular body sorting pathway	4	0.578035	0.00402043	27243, 6272, 51160, 25978	668	10	19453	11.6485	1	0.104614	0.100927
GOTERM_BP_DIRECT	GO:0030308~negative regulation of cell growth	12	1.7341	0.00407704	1029, 8751, 684, 3304, 2697, 5167, 5795, 2273, 4856, 23677, 5270, 5518	668	126	19453	2.77345	1	0.104919	0.101221
GOTERM_BP_DIRECT	GO:0007507~heart development	17	2.45665	0.00408777	9124, 5111, 1281, 162, 790, 2702, 176, 1525, 2767, 2335, 2697, 2200, 341640, 4313, 3675, 6717, 1889	668	221	19453	2.2401	1	0.104919	0.101221
GOTERM_BP_DIRECT	GO:0010592~positive regulation of lamellipodium assembly	6	0.867052	0.00436194	23191, 5881, 1785, 3320, 55845, 10787	668	32	19453	5.46024	1	0.109717	0.10585
GOTERM_BP_DIRECT	GO:0070050~neuron cellular homeostasis	6	0.867052	0.00436194	760, 4753, 57551, 1639, 25978, 351	668	32	19453	5.46024	1	0.109717	0.10585
GOTERM_BP_DIRECT	GO:0048008~platelet-derived growth factor receptor signaling pathway	6	0.867052	0.00436194	3690, 5795, 1464, 5327, 8829, 8826	668	32	19453	5.46024	1	0.109717	0.10585
GOTERM_BP_DIRECT	GO:0043161~proteasome-mediated ubiquitin-dependent protein catabolic process	17	2.45665	0.00463383	11060, 7345, 10273, 83737, 23327, 5706, 387921, 5708, 1499, 7415, 5700, 5887, 5701, 5702, 5527, 5704, 5705	668	224	19453	2.2101	1	0.115784	0.111703
GOTERM_BP_DIRECT	GO:0007568~aging	13	1.87861	0.00476593	7037, 7412, 4311, 1495, 1284, 490, 1910, 1267, 4313, 4017, 6647, 6558, 1605	668	147	19453	2.57535	1	0.118302	0.114132
GOTERM_BP_DIRECT	GO:0061028~establishment of endothelial barrier	5	0.722543	0.00514784	1910, 5906, 7430, 4478, 3383	668	21	19453	6.93363	1	0.123188	0.118846
GOTERM_BP_DIRECT	GO:0045104~intermediate filament cytoskeleton organization	5	0.722543	0.00514784	667, 3875, 5339, 83481, 55914	668	21	19453	6.93363	1	0.123188	0.118846
GOTERM_BP_DIRECT	GO:0002009~morphogenesis of an epithelium	5	0.722543	0.00514784	760, 80144, 341640, 1605, 3371	668	21	19453	6.93363	1	0.123188	0.118846
GOTERM_BP_DIRECT	GO:0048278~vesicle docking	5	0.722543	0.00514784	10228, 6809, 6810, 2054, 9482	668	21	19453	6.93363	1	0.123188	0.118846
GOTERM_BP_DIRECT	GO:0006826~iron ion transport	5	0.722543	0.00514784	2512, 4241, 4891, 7037, 567	668	21	19453	6.93363	1	0.123188	0.118846
GOTERM_BP_DIRECT	GO:0045429~positive regulation of nitric oxide biosynthetic process	7	1.01156	0.00515868	5806, 1785, 3320, 23564, 23576, 1191, 351	668	47	19453	4.33721	1	0.123188	0.118846
GOTERM_BP_DIRECT	GO:0006098~pentose-phosphate shunt	4	0.578035	0.00538827	6888, 2539, 7086, 51071	668	11	19453	10.5895	1	0.126273	0.121822
GOTERM_BP_DIRECT	GO:0038063~collagen-activated tyrosine kinase receptor signaling pathway	4	0.578035	0.00538827	1288, 1287, 1284, 1282	668	11	19453	10.5895	1	0.126273	0.121822
GOTERM_BP_DIRECT	GO:0002726~positive regulation of T cell cytokine production	4	0.578035	0.00538827	3105, 567, 7855, 1604	668	11	19453	10.5895	1	0.126273	0.121822
GOTERM_BP_DIRECT	GO:1905606~regulation of presynapse assembly	6	0.867052	0.00569798	10082, 3556, 10160, 382, 26050, 351	668	34	19453	5.13905	1	0.131791	0.127145
GOTERM_BP_DIRECT	GO:0021762~substantia nigra development	7	1.01156	0.0057285	7345, 8655, 1267, 7531, 10409, 1152, 2539	668	48	19453	4.24685	1	0.131791	0.127145
GOTERM_BP_DIRECT	GO:0001755~neural crest cell migration	7	1.01156	0.0057285	1910, 54910, 8482, 1947, 65979, 8829, 3911	668	48	19453	4.24685	1	0.131791	0.127145
GOTERM_BP_DIRECT	GO:0030334~regulation of cell migration	11	1.5896	0.00583611	5361, 284217, 7148, 9748, 50488, 23654, 3910, 3371, 5270, 3911, 23129	668	114	19453	2.80995	1	0.133452	0.128748
GOTERM_BP_DIRECT	GO:0032456~endocytic recycling	8	1.15607	0.00616771	10228, 10938, 85377, 30845, 11267, 4218, 382, 30844	668	64	19453	3.64016	1	0.140185	0.135244
GOTERM_BP_DIRECT	GO:0001501~skeletal system development	12	1.7341	0.00646362	176, 1404, 2767, 80781, 2200, 145864, 4323, 1462, 649, 1280, 3714, 1290	668	134	19453	2.60787	1	0.145997	0.140851
GOTERM_BP_DIRECT	GO:0001843~neural tube closure	9	1.30058	0.00653209	6692, 6385, 4036, 6768, 54910, 23654, 10653, 65979, 23513	668	81	19453	3.2357	1	0.145997	0.140851
GOTERM_BP_DIRECT	GO:0035583~sequestering of TGFbeta in extracellular matrix	3	0.433526	0.00672672	4052, 2201, 2200	668	4	19453	21.8409	1	0.145997	0.140851
GOTERM_BP_DIRECT	GO:1903553~positive regulation of extracellular exosome assembly	3	0.433526	0.00672672	6386, 6385, 10015	668	4	19453	21.8409	1	0.145997	0.140851
GOTERM_BP_DIRECT	GO:1905167~positive regulation of lysosomal protein catabolic process	3	0.433526	0.00672672	3949, 4035, 4036	668	4	19453	21.8409	1	0.145997	0.140851
GOTERM_BP_DIRECT	GO:1900221~regulation of beta-amyloid clearance	3	0.433526	0.00672672	348, 1191, 351	668	4	19453	21.8409	1	0.145997	0.140851
GOTERM_BP_DIRECT	GO:1905686~positive regulation of plasma membrane repair	3	0.433526	0.00672672	79026, 302, 6281	668	4	19453	21.8409	1	0.145997	0.140851
GOTERM_BP_DIRECT	GO:0070831~basement membrane assembly	4	0.578035	0.00700299	3915, 59277, 7837, 3912	668	12	19453	9.70709	1	0.145997	0.140851
GOTERM_BP_DIRECT	GO:0046931~pore complex assembly	4	0.578035	0.00700299	102, 7203, 4301, 10694	668	12	19453	9.70709	1	0.145997	0.140851
GOTERM_BP_DIRECT	GO:0051549~positive regulation of keratinocyte migration	4	0.578035	0.00700299	8754, 9448, 3037, 382	668	12	19453	9.70709	1	0.145997	0.140851
GOTERM_BP_DIRECT	GO:0031953~negative regulation of protein autophosphorylation	4	0.578035	0.00700299	9961, 11261, 5167, 2022	668	12	19453	9.70709	1	0.145997	0.140851
GOTERM_BP_DIRECT	GO:0071679~commissural neuron axon guidance	4	0.578035	0.00700299	4684, 6868, 1605, 8829	668	12	19453	9.70709	1	0.145997	0.140851
GOTERM_BP_DIRECT	GO:0090160~Golgi to lysosome transport	4	0.578035	0.00700299	3916, 30845, 6272, 164	668	12	19453	9.70709	1	0.145997	0.140851
GOTERM_BP_DIRECT	GO:0001960~negative regulation of cytokine-mediated signaling pathway	4	0.578035	0.00700299	342979, 1893, 857, 7837	668	12	19453	9.70709	1	0.145997	0.140851
GOTERM_BP_DIRECT	GO:0008333~endosome to lysosome transport	7	1.01156	0.00700384	4074, 51510, 6845, 6272, 7251, 9482, 55293	668	50	19453	4.07698	1	0.145997	0.140851
GOTERM_BP_DIRECT	GO:0006509~membrane protein ectodomain proteolysis	5	0.722543	0.00721503	84888, 102, 8754, 6868, 1605	668	23	19453	6.33071	1	0.146484	0.14132
GOTERM_BP_DIRECT	GO:1903076~regulation of protein localization to plasma membrane	5	0.722543	0.00721503	8673, 10490, 4323, 27183, 9482	668	23	19453	6.33071	1	0.146484	0.14132
GOTERM_BP_DIRECT	GO:0042059~negative regulation of epidermal growth factor receptor signaling pathway	5	0.722543	0.00721503	9961, 5795, 3672, 7251, 1956	668	23	19453	6.33071	1	0.146484	0.14132
GOTERM_BP_DIRECT	GO:0014911~positive regulation of smooth muscle cell migration	5	0.722543	0.00721503	3690, 3037, 3673, 8829, 6282	668	23	19453	6.33071	1	0.146484	0.14132
GOTERM_BP_DIRECT	GO:0006261~DNA-dependent DNA replication	6	0.867052	0.00729895	5706, 5700, 5701, 5702, 5704, 5705	668	36	19453	4.85354	1	0.146484	0.14132
GOTERM_BP_DIRECT	GO:0007528~neuromuscular junction development	6	0.867052	0.00729895	3915, 8496, 1287, 1282, 1639, 3371	668	36	19453	4.85354	1	0.146484	0.14132
GOTERM_BP_DIRECT	GO:0043542~endothelial cell migration	6	0.867052	0.00729895	6286, 4017, 1803, 8829, 6283, 23129	668	36	19453	4.85354	1	0.146484	0.14132
GOTERM_BP_DIRECT	GO:0032956~regulation of actin cytoskeleton organization	10	1.44509	0.00738625	50848, 9026, 3690, 684, 5881, 4035, 391, 57551, 8826, 2824	668	100	19453	2.91213	1	0.147451	0.142254
GOTERM_BP_DIRECT	GO:0051179~localization	6	0.867052	0.00820647	4582, 8573, 301, 5870, 3178, 11267	668	37	19453	4.72237	1	0.16211	0.156396
GOTERM_BP_DIRECT	GO:0002052~positive regulation of neuroblast proliferation	6	0.867052	0.00820647	176, 1404, 1499, 145864, 1462, 3688	668	37	19453	4.72237	1	0.16211	0.156396
GOTERM_BP_DIRECT	GO:0010001~glial cell differentiation	5	0.722543	0.00842726	176, 1404, 2596, 145864, 1462	668	24	19453	6.06693	1	0.163057	0.157309
GOTERM_BP_DIRECT	GO:0071404~cellular response to low-density lipoprotein particle stimulus	5	0.722543	0.00842726	3949, 19, 4864, 3688, 928	668	24	19453	6.06693	1	0.163057	0.157309
GOTERM_BP_DIRECT	GO:0006883~cellular sodium ion homeostasis	5	0.722543	0.00842726	6548, 6558, 481, 6507, 23327	668	24	19453	6.06693	1	0.163057	0.157309
GOTERM_BP_DIRECT	GO:0030031~cell projection assembly	5	0.722543	0.00842726	23191, 5881, 391, 58480, 10787	668	24	19453	6.06693	1	0.163057	0.157309
GOTERM_BP_DIRECT	GO:0007611~learning or memory	8	1.15607	0.00856377	2821, 4891, 567, 8301, 4311, 2760, 1956, 351	668	68	19453	3.42603	1	0.164853	0.159041
GOTERM_BP_DIRECT	GO:2000009~negative regulation of protein localization to cell surface	4	0.578035	0.00887447	8301, 382, 2824, 23327	668	13	19453	8.96039	1	0.167228	0.161333
GOTERM_BP_DIRECT	GO:0035313~wound healing, spreading of epidermal cells	4	0.578035	0.00887447	1289, 3688, 3678, 6868	668	13	19453	8.96039	1	0.167228	0.161333
GOTERM_BP_DIRECT	GO:0070327~thyroid hormone transport	4	0.578035	0.00887447	28231, 7276, 6520, 8140	668	13	19453	8.96039	1	0.167228	0.161333
GOTERM_BP_DIRECT	GO:1900272~negative regulation of long-term synaptic potentiation	4	0.578035	0.00887447	348, 5764, 2043, 351	668	13	19453	8.96039	1	0.167228	0.161333
GOTERM_BP_DIRECT	GO:0007179~transforming growth factor beta receptor signaling pathway	10	1.44509	0.0089088	8754, 10979, 1003, 3693, 5796, 7049, 2022, 8239, 1281, 142	668	103	19453	2.82731	1	0.167228	0.161333
GOTERM_BP_DIRECT	GO:0001837~epithelial to mesenchymal transition	7	1.01156	0.00928467	57669, 1499, 4684, 7049, 2022, 4017, 25800	668	53	19453	3.8462	1	0.173421	0.167308
GOTERM_BP_DIRECT	GO:0051493~regulation of cytoskeleton organization	5	0.722543	0.0097654	50848, 6279, 7082, 57551, 827	668	25	19453	5.82425	1	0.180006	0.173661
GOTERM_BP_DIRECT	GO:0048844~artery morphogenesis	5	0.722543	0.0097654	2702, 3949, 348, 2022, 8829	668	25	19453	5.82425	1	0.180006	0.173661
GOTERM_BP_DIRECT	GO:0010976~positive regulation of neuron projection development	11	1.5896	0.0098039	5906, 79625, 10938, 348, 5764, 55714, 5754, 3675, 3655, 5756, 23654	668	123	19453	2.60434	1	0.180006	0.173661
GOTERM_BP_DIRECT	GO:0009887~animal organ morphogenesis	12	1.7341	0.00982806	3339, 3915, 80781, 284217, 8455, 3673, 2054, 2273, 59277, 8829, 3911, 3912	668	142	19453	2.46095	1	0.180006	0.173661
GOTERM_BP_DIRECT	GO:0006909~phagocytosis	8	1.15607	0.00998987	3949, 1785, 301, 4035, 4233, 3688, 8394, 5868	668	70	19453	3.32814	1	0.182086	0.175667
GOTERM_BP_DIRECT	GO:0090666~scaRNA localization to Cajal body	3	0.433526	0.0109571	6950, 10576, 10575	668	5	19453	17.4728	1	0.189888	0.183195
GOTERM_BP_DIRECT	GO:1905908~positive regulation of amyloid fibril formation	3	0.433526	0.0109571	348, 1191, 351	668	5	19453	17.4728	1	0.189888	0.183195
GOTERM_BP_DIRECT	GO:0060666~dichotomous subdivision of terminal units involved in salivary gland branching	3	0.433526	0.0109571	5361, 8829, 23129	668	5	19453	17.4728	1	0.189888	0.183195
GOTERM_BP_DIRECT	GO:1904778~positive regulation of protein localization to cell cortex	3	0.433526	0.0109571	4926, 2037, 2035	668	5	19453	17.4728	1	0.189888	0.183195
GOTERM_BP_DIRECT	GO:0060789~hair follicle placode formation	3	0.433526	0.0109571	2778, 1499, 3066	668	5	19453	17.4728	1	0.189888	0.183195
GOTERM_BP_DIRECT	GO:0071681~cellular response to indole-3-methanol	3	0.433526	0.0109571	1499, 1495, 999	668	5	19453	17.4728	1	0.189888	0.183195
GOTERM_BP_DIRECT	GO:1902396~protein localization to bicellular tight junction	3	0.433526	0.0109571	50848, 1003, 7082	668	5	19453	17.4728	1	0.189888	0.183195
GOTERM_BP_DIRECT	GO:0046761~viral budding from plasma membrane	4	0.578035	0.0110107	27243, 51510, 27183, 25978	668	14	19453	8.32036	1	0.189888	0.183195
GOTERM_BP_DIRECT	GO:0089718~amino acid import across plasma membrane	4	0.578035	0.0110107	6542, 6541, 6533, 8140	668	14	19453	8.32036	1	0.189888	0.183195
GOTERM_BP_DIRECT	GO:1903364~positive regulation of cellular protein catabolic process	4	0.578035	0.0110107	7430, 754, 3320, 4478	668	14	19453	8.32036	1	0.189888	0.183195
GOTERM_BP_DIRECT	GO:0046688~response to copper ion	4	0.578035	0.0110107	540, 7037, 4017, 6647	668	14	19453	8.32036	1	0.189888	0.183195
GOTERM_BP_DIRECT	GO:0010718~positive regulation of epithelial to mesenchymal transition	7	1.01156	0.0110722	6386, 1499, 10979, 152007, 7148, 4017, 3066	668	55	19453	3.70634	1	0.189888	0.183195
GOTERM_BP_DIRECT	GO:0046854~phosphatidylinositol phosphorylation	7	1.01156	0.0110722	8396, 5297, 145567, 23167, 5305, 79837, 8394	668	55	19453	3.70634	1	0.189888	0.183195
GOTERM_BP_DIRECT	GO:0003148~outflow tract septum morphogenesis	5	0.722543	0.0112341	4036, 4753, 2022, 6091, 8829	668	26	19453	5.60024	1	0.191793	0.185032
GOTERM_BP_DIRECT	GO:0050919~negative chemotaxis	6	0.867052	0.0113922	3690, 2045, 4753, 54910, 8482, 1803	668	40	19453	4.36819	1	0.193617	0.186792
GOTERM_BP_DIRECT	GO:0001934~positive regulation of protein phosphorylation	16	2.31214	0.0115191	3690, 7037, 2045, 2022, 3320, 8482, 351, 1910, 55233, 355, 3611, 150696, 5329, 6868, 1956, 718	668	226	19453	2.06168	1	0.194212	0.187366
GOTERM_BP_DIRECT	GO:0007416~synapse assembly	8	1.15607	0.0115817	2823, 221935, 10160, 54549, 7855, 999, 23129, 43	668	72	19453	3.2357	1	0.194212	0.187366
GOTERM_BP_DIRECT	GO:0033674~positive regulation of kinase activity	8	1.15607	0.0115817	960, 2049, 4233, 2321, 2045, 2043, 1956, 3480	668	72	19453	3.2357	1	0.194212	0.187366
GOTERM_BP_DIRECT	GO:0043065~positive regulation of apoptotic process	21	3.03468	0.0123168	8794, 9026, 8795, 2683, 23513, 23612, 1191, 9141, 351, 3329, 1029, 355, 1785, 1499, 84034, 4313, 6548, 6647, 3655, 3688, 3956	668	336	19453	1.82008	1	0.205626	0.198377
GOTERM_BP_DIRECT	GO:0001649~osteoblast differentiation	11	1.5896	0.0127536	55366, 27044, 3336, 1213, 2697, 1462, 6238, 5701, 8482, 3371, 1291	668	128	19453	2.50261	1	0.211979	0.204506
GOTERM_BP_DIRECT	GO:0001778~plasma membrane repair	5	0.722543	0.0128377	26509, 27243, 51510, 27183, 25978	668	27	19453	5.39283	1	0.212442	0.204953
GOTERM_BP_DIRECT	GO:0007417~central nervous system development	12	1.7341	0.0131323	176, 1404, 334, 7204, 145864, 6513, 1462, 65108, 1280, 4082, 10787, 351	668	148	19453	2.36118	1	0.216347	0.208721
GOTERM_BP_DIRECT	GO:1905907~negative regulation of amyloid fibril formation	4	0.578035	0.0134178	3339, 3949, 348, 1191	668	15	19453	7.76567	1	0.216347	0.208721
GOTERM_BP_DIRECT	GO:0007213~G-protein coupled acetylcholine receptor signaling pathway	4	0.578035	0.0134178	2767, 2776, 2771, 2782	668	15	19453	7.76567	1	0.216347	0.208721
GOTERM_BP_DIRECT	GO:0016322~neuron remodeling	4	0.578035	0.0134178	9855, 59277, 718, 351	668	15	19453	7.76567	1	0.216347	0.208721
GOTERM_BP_DIRECT	GO:0051149~positive regulation of muscle cell differentiation	4	0.578035	0.0134178	3915, 284217, 4811, 3912	668	15	19453	7.76567	1	0.216347	0.208721
GOTERM_BP_DIRECT	GO:0061462~protein localization to lysosome	4	0.578035	0.0134178	64121, 55788, 79589, 23677	668	15	19453	7.76567	1	0.216347	0.208721
GOTERM_BP_DIRECT	GO:0043588~skin development	6	0.867052	0.0139295	80144, 1289, 3675, 1281, 26050, 1290	668	42	19453	4.16018	1	0.223643	0.21576
GOTERM_BP_DIRECT	GO:0045860~positive regulation of protein kinase activity	7	1.01156	0.01419	5906, 1435, 6385, 7436, 1605, 51429, 8826	668	58	19453	3.51463	1	0.226859	0.218862
GOTERM_BP_DIRECT	GO:0033138~positive regulation of peptidyl-serine phosphorylation	9	1.30058	0.0145105	4282, 960, 7037, 3320, 857, 5217, 1956, 7295, 351	668	93	19453	2.81819	1	0.231005	0.222861
GOTERM_BP_DIRECT	GO:0035725~sodium ion transmembrane transport	10	1.44509	0.015729	64078, 6520, 55117, 11261, 6575, 6533, 340024, 6536, 6558, 481	668	113	19453	2.5771	1	0.246937	0.238232
GOTERM_BP_DIRECT	GO:0019800~peptide cross-linking via chondroitin 4-sulfate glycosaminoglycan	3	0.433526	0.0160644	50859, 79625, 633	668	6	19453	14.5606	1	0.246937	0.238232
GOTERM_BP_DIRECT	GO:0032269~negative regulation of cellular protein metabolic process	3	0.433526	0.0160644	1910, 4282, 348	668	6	19453	14.5606	1	0.246937	0.238232
GOTERM_BP_DIRECT	GO:0051271~negative regulation of cellular component movement	3	0.433526	0.0160644	7049, 928, 87	668	6	19453	14.5606	1	0.246937	0.238232
GOTERM_BP_DIRECT	GO:0090559~regulation of membrane permeability	3	0.433526	0.0160644	50848, 9414, 10015	668	6	19453	14.5606	1	0.246937	0.238232
GOTERM_BP_DIRECT	GO:0001919~regulation of receptor recycling	3	0.433526	0.0160644	55004, 51510, 43	668	6	19453	14.5606	1	0.246937	0.238232
GOTERM_BP_DIRECT	GO:0017038~protein import	3	0.433526	0.0160644	348, 3920, 1191	668	6	19453	14.5606	1	0.246937	0.238232
GOTERM_BP_DIRECT	GO:1903142~positive regulation of establishment of endothelial barrier	3	0.433526	0.0160644	50848, 1003, 9294	668	6	19453	14.5606	1	0.246937	0.238232
GOTERM_BP_DIRECT	GO:0045198~establishment of epithelial cell apical/basal polarity	4	0.578035	0.0161003	284217, 5754, 4478, 4649	668	16	19453	7.28031	1	0.246937	0.238232
GOTERM_BP_DIRECT	GO:0045732~positive regulation of protein catabolic process	9	1.30058	0.0163292	11060, 7430, 7415, 3320, 4478, 11267, 83737, 51160, 23327	668	95	19453	2.75886	1	0.248493	0.239734
GOTERM_BP_DIRECT	GO:0033344~cholesterol efflux	5	0.722543	0.0164652	26154, 348, 19, 4864, 949	668	29	19453	5.02091	1	0.248493	0.239734
GOTERM_BP_DIRECT	GO:0048041~focal adhesion assembly	5	0.722543	0.0164652	10979, 5796, 3673, 8394, 87	668	29	19453	5.02091	1	0.248493	0.239734
GOTERM_BP_DIRECT	GO:0045197~establishment or maintenance of epithelial cell apical/basal polarity	5	0.722543	0.0164652	3611, 4355, 3996, 23513, 55914	668	29	19453	5.02091	1	0.248493	0.239734
GOTERM_BP_DIRECT	GO:1990000~amyloid fibril formation	5	0.722543	0.018496	1029, 567, 3178, 8239, 351	668	30	19453	4.85354	1	0.278029	0.268229
GOTERM_BP_DIRECT	GO:0031103~axon regeneration	4	0.578035	0.0190614	2348, 2596, 1495, 1605	668	17	19453	6.85206	1	0.285391	0.275331
GOTERM_BP_DIRECT	GO:0006914~autophagy	12	1.7341	0.019584	54472, 3691, 1213, 27243, 6279, 7415, 51510, 4864, 4218, 27183, 25989, 25978	668	157	19453	2.22583	1	0.292058	0.281763
GOTERM_BP_DIRECT	GO:0007043~cell-cell junction assembly	6	0.867052	0.0200855	1500, 1003, 10052, 11187, 999, 7082	668	46	19453	3.79842	1	0.298357	0.28784
GOTERM_BP_DIRECT	GO:0043066~negative regulation of apoptotic process	29	4.19075	0.0201798	9026, 9448, 4036, 23564, 7082, 3066, 64855, 3480, 231, 1910, 355, 1499, 3313, 79679, 6548, 3875, 51569, 1956, 5272, 4282, 7037, 83737, 3329, 960, 3304, 301, 1366, 308, 5329	668	540	19453	1.56392	1	0.298581	0.288056
GOTERM_BP_DIRECT	GO:0043627~response to estrogen	7	1.01156	0.0206613	4311, 145864, 4323, 1495, 3320, 4313, 857	668	63	19453	3.2357	1	0.304512	0.293777
GOTERM_BP_DIRECT	GO:0071346~cellular response to interferon-gamma	9	1.30058	0.0215864	2317, 7431, 2597, 4641, 965, 6810, 55647, 6814, 9482	668	100	19453	2.62091	1	0.316578	0.305419
GOTERM_BP_DIRECT	GO:0001765~membrane raft assembly	3	0.433526	0.0219834	23180, 302, 6281	668	7	19453	12.4805	1	0.316578	0.305419
GOTERM_BP_DIRECT	GO:0034384~high-density lipoprotein particle clearance	3	0.433526	0.0219834	3949, 348, 949	668	7	19453	12.4805	1	0.316578	0.305419
GOTERM_BP_DIRECT	GO:1901166~neural crest cell migration involved in autonomic nervous system development	3	0.433526	0.0219834	2335, 4753, 8829	668	7	19453	12.4805	1	0.316578	0.305419
GOTERM_BP_DIRECT	GO:0014012~peripheral nervous system axon regeneration	3	0.433526	0.0219834	4313, 3371, 4747	668	7	19453	12.4805	1	0.316578	0.305419
GOTERM_BP_DIRECT	GO:0019852~L-ascorbic acid metabolic process	3	0.433526	0.0219834	9446, 6513, 6515	668	7	19453	12.4805	1	0.316578	0.305419
GOTERM_BP_DIRECT	GO:0006957~complement activation, alternative pathway	4	0.578035	0.0223026	731, 732, 733, 718	668	18	19453	6.47139	1	0.31726	0.306076
GOTERM_BP_DIRECT	GO:0051044~positive regulation of membrane protein ectodomain proteolysis	4	0.578035	0.0223026	8754, 348, 51429, 351	668	18	19453	6.47139	1	0.31726	0.306076
GOTERM_BP_DIRECT	GO:0043691~reverse cholesterol transport	4	0.578035	0.0223026	348, 19, 949, 1191	668	18	19453	6.47139	1	0.31726	0.306076
GOTERM_BP_DIRECT	GO:0006919~activation of cysteine-type endopeptidase activity involved in apoptotic process	8	1.15607	0.0223671	3329, 9026, 1029, 3336, 4891, 6279, 7415, 6091	668	82	19453	2.8411	1	0.31726	0.306076
GOTERM_BP_DIRECT	GO:0001569~branching involved in blood vessel morphogenesis	5	0.722543	0.0230058	1499, 2022, 1282, 8829, 23129	668	32	19453	4.5502	1	0.32268	0.311305
GOTERM_BP_DIRECT	GO:0046677~response to antibiotic	5	0.722543	0.0230058	3716, 26, 3320, 6647, 6507	668	32	19453	4.5502	1	0.32268	0.311305
GOTERM_BP_DIRECT	GO:0050772~positive regulation of axonogenesis	5	0.722543	0.0230058	5361, 6091, 23654, 4747, 23129	668	32	19453	4.5502	1	0.32268	0.311305
GOTERM_BP_DIRECT	GO:0006811~ion transport	11	1.5896	0.0235101	6560, 28231, 3927, 29127, 6575, 525, 6548, 6558, 1836, 26505, 6507	668	141	19453	2.27187	1	0.328532	0.316951
GOTERM_BP_DIRECT	GO:0050885~neuromuscular process controlling balance	6	0.867052	0.0237386	5881, 16, 2760, 4747, 6507, 351	668	48	19453	3.64016	1	0.330501	0.31885
GOTERM_BP_DIRECT	GO:0034332~adherens junction organization	5	0.722543	0.0254896	102, 1003, 999, 2043, 5339	668	33	19453	4.41231	1	0.353574	0.341111
GOTERM_BP_DIRECT	GO:0006836~neurotransmitter transport	6	0.867052	0.0257154	55117, 6533, 6810, 6536, 2030, 6507	668	49	19453	3.56587	1	0.35431	0.34182
GOTERM_BP_DIRECT	GO:2000786~positive regulation of autophagosome assembly	4	0.578035	0.0258243	8396, 112574, 5305, 79837	668	19	19453	6.13079	1	0.35431	0.34182
GOTERM_BP_DIRECT	GO:0019076~viral release from host cell	4	0.578035	0.0258243	27243, 27183, 7251, 25978	668	19	19453	6.13079	1	0.35431	0.34182
GOTERM_BP_DIRECT	GO:0006508~proteolysis	25	3.61272	0.0268635	8751, 4311, 176, 55748, 4323, 84000, 6768, 4327, 6868, 718, 8904, 6386, 7113, 5652, 10747, 2159, 51056, 327, 4313, 54504, 649, 5327, 1803, 5704, 2219	668	458	19453	1.58959	1	0.367232	0.354287
GOTERM_BP_DIRECT	GO:0070374~positive regulation of ERK1 and ERK2 cascade	15	2.16763	0.0277068	4282, 3690, 2771, 9590, 8482, 3383, 351, 5906, 960, 10979, 152007, 348, 4238, 8829, 1956	668	230	19453	1.89921	1	0.377224	0.363927
GOTERM_BP_DIRECT	GO:0050714~positive regulation of protein secretion	6	0.867052	0.0277944	4628, 7430, 8754, 10972, 382, 43	668	50	19453	3.49455	1	0.377224	0.363927
GOTERM_BP_DIRECT	GO:0051085~chaperone mediated protein folding requiring cofactor	5	0.722543	0.0281285	3304, 3336, 3313, 3312, 10808	668	34	19453	4.28254	1	0.377998	0.364673
GOTERM_BP_DIRECT	GO:0051973~positive regulation of telomerase activity	5	0.722543	0.0281285	1499, 6950, 3320, 10576, 10575	668	34	19453	4.28254	1	0.377998	0.364673
GOTERM_BP_DIRECT	GO:0075733~intracellular transport of virus	3	0.433526	0.0286529	55048, 7251, 51160	668	8	19453	10.9205	1	0.377998	0.364673
GOTERM_BP_DIRECT	GO:1902961~positive regulation of aspartic-type endopeptidase activity involved in amyloid precursor protein catabolic process	3	0.433526	0.0286529	8301, 2043, 351	668	8	19453	10.9205	1	0.377998	0.364673
GOTERM_BP_DIRECT	GO:0072378~blood coagulation, fibrin clot formation	3	0.433526	0.0286529	3690, 2335, 2162	668	8	19453	10.9205	1	0.377998	0.364673
GOTERM_BP_DIRECT	GO:0032489~regulation of Cdc42 protein signal transduction	3	0.433526	0.0286529	348, 19, 8829	668	8	19453	10.9205	1	0.377998	0.364673
GOTERM_BP_DIRECT	GO:0010756~positive regulation of plasminogen activation	3	0.433526	0.0286529	4241, 302, 6281	668	8	19453	10.9205	1	0.377998	0.364673
GOTERM_BP_DIRECT	GO:0010587~miRNA catabolic process	3	0.433526	0.0286529	27044, 389421, 79727	668	8	19453	10.9205	1	0.377998	0.364673
GOTERM_BP_DIRECT	GO:0032930~positive regulation of superoxide anion generation	4	0.578035	0.0296259	2773, 2771, 6647, 351	668	20	19453	5.82425	1	0.381497	0.368049
GOTERM_BP_DIRECT	GO:0031290~retinal ganglion cell axon guidance	4	0.578035	0.0296259	2049, 214, 2045, 8829	668	20	19453	5.82425	1	0.381497	0.368049
GOTERM_BP_DIRECT	GO:0006892~post-Golgi vesicle-mediated transport	4	0.578035	0.0296259	1785, 403, 6272, 164	668	20	19453	5.82425	1	0.381497	0.368049
GOTERM_BP_DIRECT	GO:0007263~nitric oxide mediated signal transduction	4	0.578035	0.0296259	79625, 348, 23564, 23576	668	20	19453	5.82425	1	0.381497	0.368049
GOTERM_BP_DIRECT	GO:0099072~regulation of postsynaptic specialization membrane neurotransmitter receptor levels	4	0.578035	0.0296259	1500, 58533, 3320, 55914	668	20	19453	5.82425	1	0.381497	0.368049
GOTERM_BP_DIRECT	GO:0048268~clathrin coat assembly	4	0.578035	0.0296259	9026, 1213, 1211, 8301	668	20	19453	5.82425	1	0.381497	0.368049
GOTERM_BP_DIRECT	GO:0048514~blood vessel morphogenesis	4	0.578035	0.0296259	2697, 284217, 2321, 1282	668	20	19453	5.82425	1	0.381497	0.368049
GOTERM_BP_DIRECT	GO:0009410~response to xenobiotic stimulus	17	2.45665	0.0297894	4860, 3673, 2022, 3320, 7082, 3066, 3339, 80781, 1499, 999, 4313, 3675, 4864, 6647, 6868, 26050, 6507	668	277	19453	1.78723	1	0.382297	0.368821
GOTERM_BP_DIRECT	GO:0030168~platelet activation	7	1.01156	0.030756	2812, 2811, 3690, 5359, 1281, 5270, 928	668	69	19453	2.95433	1	0.393364	0.379498
GOTERM_BP_DIRECT	GO:0036211~protein modification process	8	1.15607	0.0314173	1456, 11060, 1363, 4017, 5327, 7251, 55293, 142	668	88	19453	2.64739	1	0.400465	0.386348
GOTERM_BP_DIRECT	GO:0034605~cellular response to heat	6	0.867052	0.0322649	3304, 7531, 10273, 7415, 3320, 3066	668	52	19453	3.36015	1	0.408508	0.394108
GOTERM_BP_DIRECT	GO:1904263~positive regulation of TORC1 signaling	6	0.867052	0.0322649	64121, 51520, 55004, 8649, 153129, 28956	668	52	19453	3.36015	1	0.408508	0.394108
GOTERM_BP_DIRECT	GO:0071560~cellular response to transforming growth factor beta stimulus	7	1.01156	0.0327028	57669, 2200, 1284, 857, 3066, 3480, 9141	668	70	19453	2.91213	1	0.412668	0.398121
GOTERM_BP_DIRECT	GO:0021675~nerve development	4	0.578035	0.0337056	3611, 4753, 1605, 8829	668	21	19453	5.54691	1	0.419076	0.404303
GOTERM_BP_DIRECT	GO:0015804~neutral amino acid transport	4	0.578035	0.0337056	55117, 340024, 6507, 8140	668	21	19453	5.54691	1	0.419076	0.404303
GOTERM_BP_DIRECT	GO:0030111~regulation of Wnt signaling pathway	4	0.578035	0.0337056	3675, 65062, 5518, 351	668	21	19453	5.54691	1	0.419076	0.404303
GOTERM_BP_DIRECT	GO:0010824~regulation of centrosome duplication	4	0.578035	0.0337056	27243, 51510, 10015, 25978	668	21	19453	5.54691	1	0.419076	0.404303
GOTERM_BP_DIRECT	GO:0061025~membrane fusion	5	0.722543	0.033877	26509, 11261, 10490, 8775, 1803	668	36	19453	4.04462	1	0.419076	0.404303
GOTERM_BP_DIRECT	GO:0034394~protein localization to cell surface	5	0.722543	0.033877	1499, 5796, 6810, 382, 2219	668	36	19453	4.04462	1	0.419076	0.404303
GOTERM_BP_DIRECT	GO:0051496~positive regulation of stress fiber assembly	6	0.867052	0.0346586	6385, 7168, 10979, 5217, 6281, 8829	668	53	19453	3.29675	1	0.424633	0.409664
GOTERM_BP_DIRECT	GO:0043434~response to peptide hormone	6	0.867052	0.0346586	4040, 301, 2771, 8614, 1605, 4747	668	53	19453	3.29675	1	0.424633	0.409664
GOTERM_BP_DIRECT	GO:0071466~cellular response to xenobiotic stimulus	7	1.01156	0.0347279	3690, 9343, 7345, 5111, 7037, 19, 4659	668	71	19453	2.87111	1	0.424633	0.409664
GOTERM_BP_DIRECT	GO:0043410~positive regulation of MAPK cascade	12	1.7341	0.0351339	1499, 5795, 1464, 3672, 2321, 55004, 8649, 6647, 3480, 8826, 28956, 351	668	172	19453	2.03172	1	0.424633	0.409664
GOTERM_BP_DIRECT	GO:0010628~positive regulation of gene expression	27	3.90173	0.0353562	4179, 6091, 351, 9141, 1435, 1499, 55466, 4301, 3675, 11187, 11267, 857, 5359, 7431, 3690, 7430, 7037, 2022, 3371, 1191, 1029, 3304, 3949, 2335, 2697, 1003, 4478	668	519	19453	1.51498	1	0.424633	0.409664
GOTERM_BP_DIRECT	GO:0034109~homotypic cell-cell adhesion	3	0.433526	0.0360144	1525, 9414, 4267	668	9	19453	9.70709	1	0.424633	0.409664
GOTERM_BP_DIRECT	GO:1900027~regulation of ruffle assembly	3	0.433526	0.0360144	857, 391, 3383	668	9	19453	9.70709	1	0.424633	0.409664
GOTERM_BP_DIRECT	GO:2000643~positive regulation of early endosome to late endosome transport	3	0.433526	0.0360144	7430, 23011, 4478	668	9	19453	9.70709	1	0.424633	0.409664
GOTERM_BP_DIRECT	GO:0034498~early endosome to Golgi transport	3	0.433526	0.0360144	5870, 6643, 30845	668	9	19453	9.70709	1	0.424633	0.409664
GOTERM_BP_DIRECT	GO:0050999~regulation of nitric-oxide synthase activity	3	0.433526	0.0360144	23564, 23576, 1956	668	9	19453	9.70709	1	0.424633	0.409664
GOTERM_BP_DIRECT	GO:0030011~maintenance of cell polarity	3	0.433526	0.0360144	9124, 667, 6548	668	9	19453	9.70709	1	0.424633	0.409664
GOTERM_BP_DIRECT	GO:1902414~protein localization to cell junction	3	0.433526	0.0360144	10979, 8649, 28956	668	9	19453	9.70709	1	0.424633	0.409664
GOTERM_BP_DIRECT	GO:1990314~cellular response to insulin-like growth factor stimulus	3	0.433526	0.0360144	3690, 2200, 3480	668	9	19453	9.70709	1	0.424633	0.409664
GOTERM_BP_DIRECT	GO:1902949~positive regulation of tau-protein kinase activity	3	0.433526	0.0360144	3320, 1191, 351	668	9	19453	9.70709	1	0.424633	0.409664
GOTERM_BP_DIRECT	GO:0060385~axonogenesis involved in innervation	3	0.433526	0.0360144	3676, 8829, 1889	668	9	19453	9.70709	1	0.424633	0.409664
GOTERM_BP_DIRECT	GO:0050778~positive regulation of immune response	5	0.722543	0.0369886	731, 567, 732, 733, 729	668	37	19453	3.93531	1	0.43341	0.418132
GOTERM_BP_DIRECT	GO:1901216~positive regulation of neuron death	5	0.722543	0.0369886	8301, 348, 1191, 142, 351	668	37	19453	3.93531	1	0.43341	0.418132
GOTERM_BP_DIRECT	GO:0031641~regulation of myelination	4	0.578035	0.0380607	23191, 1499, 7038, 5764	668	22	19453	5.29477	1	0.4405	0.424972
GOTERM_BP_DIRECT	GO:1902004~positive regulation of beta-amyloid formation	4	0.578035	0.0380607	8301, 348, 2043, 1191	668	22	19453	5.29477	1	0.4405	0.424972
GOTERM_BP_DIRECT	GO:0055075~potassium ion homeostasis	4	0.578035	0.0380607	6560, 56996, 525, 6558	668	22	19453	5.29477	1	0.4405	0.424972
GOTERM_BP_DIRECT	GO:0001953~negative regulation of cell-matrix adhesion	4	0.578035	0.0380607	1029, 8751, 8573, 9448	668	22	19453	5.29477	1	0.4405	0.424972
GOTERM_BP_DIRECT	GO:0031640~killing of cells of other organism	8	1.15607	0.03865	6223, 731, 6156, 2597, 732, 733, 729, 6283	668	92	19453	2.53228	1	0.445952	0.430232
GOTERM_BP_DIRECT	GO:0048675~axon extension	5	0.722543	0.0402591	23191, 3320, 8239, 3688, 8482	668	38	19453	3.83174	1	0.461695	0.44542
GOTERM_BP_DIRECT	GO:1990090~cellular response to nerve growth factor stimulus	5	0.722543	0.0402591	5906, 10938, 382, 142, 351	668	38	19453	3.83174	1	0.461695	0.44542
GOTERM_BP_DIRECT	GO:0030512~negative regulation of transforming growth factor beta receptor signaling pathway	9	1.30058	0.0424286	135228, 1785, 10273, 58533, 7049, 2022, 857, 3066, 6868	668	114	19453	2.29905	1	0.474459	0.457735
GOTERM_BP_DIRECT	GO:0006869~lipid transport	8	1.15607	0.0426436	5360, 26154, 348, 19, 9429, 2760, 7436, 949	668	94	19453	2.4784	1	0.474459	0.457735
GOTERM_BP_DIRECT	GO:0045921~positive regulation of exocytosis	4	0.578035	0.0426875	9367, 302, 6281, 5868	668	23	19453	5.06457	1	0.474459	0.457735
GOTERM_BP_DIRECT	GO:0007035~vacuolar acidification	4	0.578035	0.0426875	51606, 523, 525, 526	668	23	19453	5.06457	1	0.474459	0.457735
GOTERM_BP_DIRECT	GO:0019835~cytolysis	4	0.578035	0.0426875	731, 732, 733, 729	668	23	19453	5.06457	1	0.474459	0.457735
GOTERM_BP_DIRECT	GO:0090647~modulation of age-related behavioral decline	3	0.433526	0.0440129	567, 8301, 351	668	10	19453	8.73638	1	0.474459	0.457735
GOTERM_BP_DIRECT	GO:0015820~leucine transport	3	0.433526	0.0440129	6520, 55117, 8140	668	10	19453	8.73638	1	0.474459	0.457735
GOTERM_BP_DIRECT	GO:0033622~integrin activation	3	0.433526	0.0440129	2335, 10979, 83706	668	10	19453	8.73638	1	0.474459	0.457735
GOTERM_BP_DIRECT	GO:2000601~positive regulation of Arp2/3 complex-mediated actin nucleation	3	0.433526	0.0440129	23191, 55845, 10787	668	10	19453	8.73638	1	0.474459	0.457735
GOTERM_BP_DIRECT	GO:0048048~embryonic eye morphogenesis	3	0.433526	0.0440129	2201, 2200, 8076	668	10	19453	8.73638	1	0.474459	0.457735
GOTERM_BP_DIRECT	GO:0051272~positive regulation of cellular component movement	3	0.433526	0.0440129	6223, 81, 6868	668	10	19453	8.73638	1	0.474459	0.457735
GOTERM_BP_DIRECT	GO:0014909~smooth muscle cell migration	3	0.433526	0.0440129	3690, 5327, 4856	668	10	19453	8.73638	1	0.474459	0.457735
GOTERM_BP_DIRECT	GO:0060055~angiogenesis involved in wound healing	3	0.433526	0.0440129	3690, 2683, 1605	668	10	19453	8.73638	1	0.474459	0.457735
GOTERM_BP_DIRECT	GO:0003254~regulation of membrane depolarization	3	0.433526	0.0440129	567, 2273, 23327	668	10	19453	8.73638	1	0.474459	0.457735
GOTERM_BP_DIRECT	GO:0021517~ventral spinal cord development	3	0.433526	0.0440129	51293, 7436, 1639	668	10	19453	8.73638	1	0.474459	0.457735
GOTERM_BP_DIRECT	GO:0060445~branching involved in salivary gland morphogenesis	3	0.433526	0.0440129	284217, 1605, 3911	668	10	19453	8.73638	1	0.474459	0.457735
GOTERM_BP_DIRECT	GO:0070633~transepithelial transport	3	0.433526	0.0440129	1525, 9429, 6507	668	10	19453	8.73638	1	0.474459	0.457735
GOTERM_BP_DIRECT	GO:0042117~monocyte activation	3	0.433526	0.0440129	1435, 102, 8754	668	10	19453	8.73638	1	0.474459	0.457735
GOTERM_BP_DIRECT	GO:0061549~sympathetic ganglion development	3	0.433526	0.0440129	1499, 4753, 8829	668	10	19453	8.73638	1	0.474459	0.457735
GOTERM_BP_DIRECT	GO:0010572~positive regulation of platelet activation	3	0.433526	0.0440129	2812, 2811, 5341	668	10	19453	8.73638	1	0.474459	0.457735
GOTERM_BP_DIRECT	GO:0007084~mitotic nuclear envelope reassembly	3	0.433526	0.0440129	6683, 27183, 8815	668	10	19453	8.73638	1	0.474459	0.457735
GOTERM_BP_DIRECT	GO:0032880~regulation of protein localization	8	1.15607	0.0447367	10228, 9367, 3690, 8301, 4301, 3320, 27183, 142	668	95	19453	2.45232	1	0.480888	0.463937
GOTERM_BP_DIRECT	GO:0009611~response to wounding	7	1.01156	0.0460548	3691, 2335, 2596, 667, 3371, 8829, 6507	668	76	19453	2.68222	1	0.49365	0.476249
GOTERM_BP_DIRECT	GO:0050731~positive regulation of peptidyl-tyrosine phosphorylation	8	1.15607	0.0468949	4282, 3690, 960, 5795, 1464, 3678, 8829, 30844	668	96	19453	2.42677	1	0.494563	0.477129
GOTERM_BP_DIRECT	GO:1900182~positive regulation of protein localization to nucleus	5	0.722543	0.0472772	3716, 1029, 7037, 10979, 142	668	40	19453	3.64016	1	0.494563	0.477129
GOTERM_BP_DIRECT	GO:0033077~T cell differentiation in thymus	5	0.722543	0.0472772	100, 1499, 567, 7855, 6868	668	40	19453	3.64016	1	0.494563	0.477129
GOTERM_BP_DIRECT	GO:0046597~negative regulation of viral entry into host cell	4	0.578035	0.0475818	5806, 10410, 2219, 4061	668	24	19453	4.85354	1	0.494563	0.477129
GOTERM_BP_DIRECT	GO:0010839~negative regulation of keratinocyte proliferation	4	0.578035	0.0475818	135228, 8573, 5796, 83481	668	24	19453	4.85354	1	0.494563	0.477129
GOTERM_BP_DIRECT	GO:0051131~chaperone-mediated protein complex assembly	4	0.578035	0.0475818	3329, 3320, 10576, 1191	668	24	19453	4.85354	1	0.494563	0.477129
GOTERM_BP_DIRECT	GO:0051924~regulation of calcium ion transport	4	0.578035	0.0475818	781, 2035, 2771, 6717	668	24	19453	4.85354	1	0.494563	0.477129
GOTERM_BP_DIRECT	GO:0006418~tRNA aminoacylation for protein translation	4	0.578035	0.0475818	16, 51520, 3735, 5859	668	24	19453	4.85354	1	0.494563	0.477129
GOTERM_BP_DIRECT	GO:0048260~positive regulation of receptor-mediated endocytosis	4	0.578035	0.0475818	567, 23011, 718, 1191	668	24	19453	4.85354	1	0.494563	0.477129
GOTERM_BP_DIRECT	GO:0019752~carboxylic acid metabolic process	4	0.578035	0.0475818	4282, 1152, 548596, 55293	668	24	19453	4.85354	1	0.494563	0.477129
GOTERM_BP_DIRECT	GO:1901673~regulation of mitotic spindle assembly	4	0.578035	0.0475818	3304, 27243, 51510, 25978	668	24	19453	4.85354	1	0.494563	0.477129
GOTERM_BP_DIRECT	GO:0030030~cell projection organization	6	0.867052	0.048248	5341, 3611, 5586, 83871, 3688, 65062	668	58	19453	3.01254	1	0.498739	0.481159
GOTERM_BP_DIRECT	GO:0042475~odontogenesis of dentin-containing tooth	6	0.867052	0.048248	1499, 1495, 3066, 3371, 3911, 3714	668	58	19453	3.01254	1	0.498739	0.481159
GOTERM_BP_DIRECT	GO:0043406~positive regulation of MAP kinase activity	7	1.01156	0.048565	4282, 8754, 2321, 6091, 1956, 6283, 351	668	77	19453	2.64739	1	0.500644	0.482996
GOTERM_BP_DIRECT	GO:0010629~negative regulation of gene expression	18	2.60116	0.0491176	4282, 11060, 4035, 8301, 4179, 2022, 6091, 8140, 351, 23181, 102, 3949, 1499, 2697, 348, 54602, 8614, 8904	668	319	19453	1.64321	1	0.504961	0.48716
GOTERM_BP_DIRECT	GO:0007405~neuroblast proliferation	5	0.722543	0.0510242	29127, 1499, 1495, 3688, 23654	668	41	19453	3.55137	1	0.518184	0.499918
GOTERM_BP_DIRECT	GO:0032467~positive regulation of cytokinesis	5	0.722543	0.0510242	6683, 29127, 5586, 3480, 9493	668	41	19453	3.55137	1	0.518184	0.499918
GOTERM_BP_DIRECT	GO:0007266~Rho protein signal transduction	6	0.867052	0.0512939	9289, 29127, 3675, 391, 65979, 8727	668	59	19453	2.96148	1	0.518184	0.499918
GOTERM_BP_DIRECT	GO:0035456~response to interferon-beta	3	0.433526	0.0525962	684, 5359, 10410	668	11	19453	7.94216	1	0.518184	0.499918
GOTERM_BP_DIRECT	GO:0051469~vesicle fusion with vacuole	3	0.433526	0.0525962	27243, 51510, 25978	668	11	19453	7.94216	1	0.518184	0.499918
GOTERM_BP_DIRECT	GO:0019896~axonal transport of mitochondrion	3	0.433526	0.0525962	6683, 7345, 4747	668	11	19453	7.94216	1	0.518184	0.499918
GOTERM_BP_DIRECT	GO:0036010~protein localization to endosome	3	0.433526	0.0525962	54472, 85377, 382	668	11	19453	7.94216	1	0.518184	0.499918
GOTERM_BP_DIRECT	GO:0048771~tissue remodeling	3	0.433526	0.0525962	1464, 4323, 4313	668	11	19453	7.94216	1	0.518184	0.499918
GOTERM_BP_DIRECT	GO:0061763~multivesicular body-lysosome fusion	3	0.433526	0.0525962	27243, 51510, 25978	668	11	19453	7.94216	1	0.518184	0.499918
GOTERM_BP_DIRECT	GO:1901380~negative regulation of potassium ion transmembrane transport	3	0.433526	0.0525962	51719, 857, 23327	668	11	19453	7.94216	1	0.518184	0.499918
GOTERM_BP_DIRECT	GO:0008090~retrograde axonal transport	3	0.433526	0.0525962	667, 6647, 4747	668	11	19453	7.94216	1	0.518184	0.499918
GOTERM_BP_DIRECT	GO:0015824~proline transport	3	0.433526	0.0525962	6520, 55117, 8140	668	11	19453	7.94216	1	0.518184	0.499918
GOTERM_BP_DIRECT	GO:0017015~regulation of transforming growth factor beta receptor signaling pathway	4	0.578035	0.0527386	2348, 7049, 2022, 3675	668	25	19453	4.6594	1	0.518184	0.499918
GOTERM_BP_DIRECT	GO:0045216~cell-cell junction organization	4	0.578035	0.0527386	1525, 9414, 2697, 7082	668	25	19453	4.6594	1	0.518184	0.499918
GOTERM_BP_DIRECT	GO:0071702~organic substance transport	4	0.578035	0.0527386	55117, 6533, 9429, 340024	668	25	19453	4.6594	1	0.518184	0.499918
GOTERM_BP_DIRECT	GO:0060586~multicellular organismal iron ion homeostasis	4	0.578035	0.0527386	4891, 567, 8301, 4756	668	25	19453	4.6594	1	0.518184	0.499918
GOTERM_BP_DIRECT	GO:0046847~filopodium assembly	4	0.578035	0.0527386	23380, 7430, 3691, 9294	668	25	19453	4.6594	1	0.518184	0.499918
GOTERM_BP_DIRECT	GO:0032729~positive regulation of interferon-gamma production	7	1.01156	0.0538338	3329, 3105, 7855, 23513, 80381, 8140, 351	668	79	19453	2.58036	1	0.527572	0.508974
GOTERM_BP_DIRECT	GO:0043524~negative regulation of neuron apoptotic process	11	1.5896	0.0545051	2821, 10617, 16, 79625, 58533, 348, 6647, 8829, 4747, 1191, 23129	668	163	19453	1.96524	1	0.532766	0.513986
GOTERM_BP_DIRECT	GO:0001541~ovarian follicle development	5	0.722543	0.0549289	4323, 1495, 4313, 6647, 4327	668	42	19453	3.46682	1	0.535521	0.516644
GOTERM_BP_DIRECT	GO:0006024~glycosaminoglycan biosynthetic process	5	0.722543	0.0589903	176, 10082, 1462, 2683, 90161	668	43	19453	3.38619	1	0.573635	0.553414
GOTERM_BP_DIRECT	GO:0009653~anatomical structure morphogenesis	10	1.44509	0.0600377	4162, 80144, 1368, 30816, 2201, 2200, 341640, 3875, 8218, 23612	668	144	19453	2.02231	1	0.58215	0.561629
GOTERM_BP_DIRECT	GO:0045766~positive regulation of angiogenesis	11	1.5896	0.0601746	3690, 1003, 1893, 2321, 84034, 2022, 23576, 3688, 8829, 718, 147372	668	166	19453	1.92972	1	0.58215	0.561629
GOTERM_BP_DIRECT	GO:0007584~response to nutrient	6	0.867052	0.0610914	2, 7037, 7412, 19, 2771, 340024	668	62	19453	2.81819	1	0.588005	0.567278
GOTERM_BP_DIRECT	GO:0071806~protein transmembrane transport	3	0.433526	0.0617148	1910, 19, 10972	668	12	19453	7.28031	1	0.588005	0.567278
GOTERM_BP_DIRECT	GO:1903028~positive regulation of opsonization	3	0.433526	0.0617148	10747, 718, 2219	668	12	19453	7.28031	1	0.588005	0.567278
GOTERM_BP_DIRECT	GO:0022407~regulation of cell-cell adhesion	3	0.433526	0.0617148	2049, 50488, 2045	668	12	19453	7.28031	1	0.588005	0.567278
GOTERM_BP_DIRECT	GO:2000146~negative regulation of cell motility	3	0.433526	0.0617148	50859, 1495, 10653	668	12	19453	7.28031	1	0.588005	0.567278
GOTERM_BP_DIRECT	GO:0048846~axon extension involved in axon guidance	3	0.433526	0.0617148	214, 4753, 8829	668	12	19453	7.28031	1	0.588005	0.567278
GOTERM_BP_DIRECT	GO:0030501~positive regulation of bone mineralization	5	0.722543	0.0632072	6575, 2201, 5764, 490, 2824	668	44	19453	3.30923	1	0.600707	0.579532
GOTERM_BP_DIRECT	GO:0043113~receptor clustering	4	0.578035	0.0638166	4355, 5764, 3676, 23513	668	27	19453	4.31426	1	0.60195	0.580731
GOTERM_BP_DIRECT	GO:0034620~cellular response to unfolded protein	4	0.578035	0.0638166	3304, 3313, 3312, 51768	668	27	19453	4.31426	1	0.60195	0.580731
GOTERM_BP_DIRECT	GO:0050807~regulation of synapse organization	4	0.578035	0.0638166	2823, 348, 7415, 1605	668	27	19453	4.31426	1	0.60195	0.580731
GOTERM_BP_DIRECT	GO:0042110~T cell activation	6	0.867052	0.0645768	3329, 100, 960, 4238, 1803, 80381	668	63	19453	2.77345	1	0.607076	0.585677
GOTERM_BP_DIRECT	GO:1902998~positive regulation of neurofibrillary tangle assembly	2	0.289017	0.0674016	348, 1191	668	2	19453	29.1213	1	0.607076	0.585677
GOTERM_BP_DIRECT	GO:0060370~susceptibility to T cell mediated cytotoxicity	2	0.289017	0.0674016	5817, 5819	668	2	19453	29.1213	1	0.607076	0.585677
GOTERM_BP_DIRECT	GO:0046390~ribose phosphate biosynthetic process	2	0.289017	0.0674016	2539, 7086	668	2	19453	29.1213	1	0.607076	0.585677
GOTERM_BP_DIRECT	GO:2000397~positive regulation of ubiquitin-dependent endocytosis	2	0.289017	0.0674016	7251, 51160	668	2	19453	29.1213	1	0.607076	0.585677
GOTERM_BP_DIRECT	GO:1903281~positive regulation of calcium:sodium antiporter activity	2	0.289017	0.0674016	6548, 481	668	2	19453	29.1213	1	0.607076	0.585677
GOTERM_BP_DIRECT	GO:0061771~response to caloric restriction	2	0.289017	0.0674016	3949, 348	668	2	19453	29.1213	1	0.607076	0.585677
GOTERM_BP_DIRECT	GO:0015807~L-amino acid transport	2	0.289017	0.0674016	6542, 6541	668	2	19453	29.1213	1	0.607076	0.585677
GOTERM_BP_DIRECT	GO:0086053~AV node cell to bundle of His cell communication by electrical coupling	2	0.289017	0.0674016	2702, 10052	668	2	19453	29.1213	1	0.607076	0.585677
GOTERM_BP_DIRECT	GO:0043101~purine-containing compound salvage	2	0.289017	0.0674016	100, 4860	668	2	19453	29.1213	1	0.607076	0.585677
GOTERM_BP_DIRECT	GO:1903225~negative regulation of endodermal cell differentiation	2	0.289017	0.0674016	1289, 1290	668	2	19453	29.1213	1	0.607076	0.585677
GOTERM_BP_DIRECT	GO:0051228~mitotic spindle disassembly	2	0.289017	0.0674016	6683, 7415	668	2	19453	29.1213	1	0.607076	0.585677
GOTERM_BP_DIRECT	GO:0010899~regulation of phosphatidylcholine catabolic process	2	0.289017	0.0674016	3949, 949	668	2	19453	29.1213	1	0.607076	0.585677
GOTERM_BP_DIRECT	GO:0086021~SA node cell to atrial cardiac muscle cell communication by electrical coupling	2	0.289017	0.0674016	2702, 10052	668	2	19453	29.1213	1	0.607076	0.585677
GOTERM_BP_DIRECT	GO:0019075~virus maturation	2	0.289017	0.0674016	93343, 89853	668	2	19453	29.1213	1	0.607076	0.585677
GOTERM_BP_DIRECT	GO:0006425~glutaminyl-tRNA aminoacylation	2	0.289017	0.0674016	51520, 5859	668	2	19453	29.1213	1	0.607076	0.585677
GOTERM_BP_DIRECT	GO:0043409~negative regulation of MAPK cascade	5	0.722543	0.0675781	5037, 857, 1605, 3480, 5518	668	45	19453	3.2357	1	0.607076	0.585677
GOTERM_BP_DIRECT	GO:0045071~negative regulation of viral genome replication	5	0.722543	0.0675781	684, 56829, 5359, 10410, 8815	668	45	19453	3.2357	1	0.607076	0.585677
GOTERM_BP_DIRECT	GO:0007566~embryo implantation	5	0.722543	0.0675781	3339, 3690, 4313, 6647, 8614	668	45	19453	3.2357	1	0.607076	0.585677
GOTERM_BP_DIRECT	GO:0048863~stem cell differentiation	5	0.722543	0.0675781	2823, 2, 6548, 79727, 4072	668	45	19453	3.2357	1	0.607076	0.585677
GOTERM_BP_DIRECT	GO:0006958~complement activation, classical pathway	9	1.30058	0.0684235	10747, 731, 732, 4179, 733, 1604, 729, 718, 1191	668	126	19453	2.08009	1	0.612981	0.591373
GOTERM_BP_DIRECT	GO:0099560~synaptic membrane adhesion	4	0.578035	0.0697249	10082, 3556, 3675, 8404	668	28	19453	4.16018	1	0.612981	0.591373
GOTERM_BP_DIRECT	GO:0072657~protein localization to membrane	4	0.578035	0.0697249	64121, 10979, 55004, 1363	668	28	19453	4.16018	1	0.612981	0.591373
GOTERM_BP_DIRECT	GO:0072583~clathrin-dependent endocytosis	4	0.578035	0.0697249	55788, 1213, 1211, 8301	668	28	19453	4.16018	1	0.612981	0.591373
GOTERM_BP_DIRECT	GO:0045954~positive regulation of natural killer cell mediated cytotoxicity	4	0.578035	0.0697249	5817, 5819, 3916, 164	668	28	19453	4.16018	1	0.612981	0.591373
GOTERM_BP_DIRECT	GO:0008045~motor neuron axon guidance	4	0.578035	0.0697249	5881, 214, 2043, 391	668	28	19453	4.16018	1	0.612981	0.591373
GOTERM_BP_DIRECT	GO:0008104~protein localization	9	1.30058	0.0709502	64121, 2697, 55004, 1495, 8649, 857, 8239, 5339, 28956	668	127	19453	2.06371	1	0.612981	0.591373
GOTERM_BP_DIRECT	GO:0032496~response to lipopolysaccharide	10	1.44509	0.0711641	57402, 342979, 1267, 7412, 6279, 9590, 7082, 3066, 6868, 55914	668	149	19453	1.95445	1	0.612981	0.591373
GOTERM_BP_DIRECT	GO:0065003~macromolecular complex assembly	10	1.44509	0.0711641	3915, 355, 3556, 8301, 2035, 6513, 7106, 3996, 51429, 5518	668	149	19453	1.95445	1	0.612981	0.591373
GOTERM_BP_DIRECT	GO:0035815~positive regulation of renal sodium excretion	3	0.433526	0.0713222	1910, 27131, 2771	668	13	19453	6.72029	1	0.612981	0.591373
GOTERM_BP_DIRECT	GO:2001223~negative regulation of neuron migration	3	0.433526	0.0713222	9289, 23380, 1281	668	13	19453	6.72029	1	0.612981	0.591373
GOTERM_BP_DIRECT	GO:0033700~phospholipid efflux	3	0.433526	0.0713222	26154, 348, 19	668	13	19453	6.72029	1	0.612981	0.591373
GOTERM_BP_DIRECT	GO:0007398~ectoderm development	3	0.433526	0.0713222	57669, 1499, 2054	668	13	19453	6.72029	1	0.612981	0.591373
GOTERM_BP_DIRECT	GO:0002011~morphogenesis of an epithelial sheet	3	0.433526	0.0713222	284217, 55327, 1605	668	13	19453	6.72029	1	0.612981	0.591373
GOTERM_BP_DIRECT	GO:0031629~synaptic vesicle fusion to presynaptic active zone membrane	3	0.433526	0.0713222	6809, 6810, 2054	668	13	19453	6.72029	1	0.612981	0.591373
GOTERM_BP_DIRECT	GO:0043589~skin morphogenesis	3	0.433526	0.0713222	3691, 3673, 3655	668	13	19453	6.72029	1	0.612981	0.591373
GOTERM_BP_DIRECT	GO:0090136~epithelial cell-cell adhesion	3	0.433526	0.0713222	3693, 1496, 1495	668	13	19453	6.72029	1	0.612981	0.591373
GOTERM_BP_DIRECT	GO:2000178~negative regulation of neural precursor cell proliferation	3	0.433526	0.0713222	6692, 3611, 10653	668	13	19453	6.72029	1	0.612981	0.591373
GOTERM_BP_DIRECT	GO:0045056~transcytosis	3	0.433526	0.0713222	4035, 4036, 3480	668	13	19453	6.72029	1	0.612981	0.591373
GOTERM_BP_DIRECT	GO:0043488~regulation of mRNA stability	6	0.867052	0.0718747	5706, 7431, 5700, 5702, 5704, 5705	668	65	19453	2.68812	1	0.616325	0.5946
GOTERM_BP_DIRECT	GO:0030513~positive regulation of BMP signaling pathway	5	0.722543	0.0721012	4926, 3611, 1003, 2022, 4756	668	46	19453	3.16535	1	0.616866	0.595121
GOTERM_BP_DIRECT	GO:0042632~cholesterol homeostasis	8	1.15607	0.0750155	3949, 10938, 348, 55004, 19, 4864, 857, 949	668	107	19453	2.17729	1	0.640348	0.617775
GOTERM_BP_DIRECT	GO:0002931~response to ischemia	6	0.867052	0.0756861	1435, 7345, 10273, 79625, 24145, 857	668	66	19453	2.64739	1	0.641835	0.61921
GOTERM_BP_DIRECT	GO:0043085~positive regulation of catalytic activity	4	0.578035	0.0758703	6810, 6647, 857, 65979	668	29	19453	4.01673	1	0.641835	0.61921
GOTERM_BP_DIRECT	GO:0018149~peptide cross-linking	4	0.578035	0.0758703	301, 2335, 2162, 1281	668	29	19453	4.01673	1	0.641835	0.61921
GOTERM_BP_DIRECT	GO:0044331~cell-cell adhesion mediated by cadherin	4	0.578035	0.0758703	1500, 1003, 4301, 999	668	29	19453	4.01673	1	0.641835	0.61921
GOTERM_BP_DIRECT	GO:0051260~protein homooligomerization	9	1.30058	0.0761723	6683, 10938, 27243, 4355, 30845, 7837, 10015, 30844, 351	668	129	19453	2.03172	1	0.642949	0.620285
GOTERM_BP_DIRECT	GO:0008285~negative regulation of cell proliferation	23	3.3237	0.076982	9289, 5795, 3672, 5796, 2683, 64855, 23576, 23677, 7251, 5270, 6282, 9141, 351, 1029, 3339, 3304, 80781, 1499, 25890, 1003, 7855, 5527, 928	668	462	19453	1.44976	1	0.648332	0.625478
GOTERM_BP_DIRECT	GO:0006629~lipid metabolic process	13	1.87861	0.079038	5360, 55, 4035, 11120, 4036, 2683, 2171, 1191, 3339, 3949, 54857, 2539, 8904	668	221	19453	1.71302	1	0.660236	0.636963
GOTERM_BP_DIRECT	GO:0042987~amyloid precursor protein catabolic process	3	0.433526	0.0813741	102, 8754, 6868	668	14	19453	6.24027	1	0.660236	0.636963
GOTERM_BP_DIRECT	GO:0034383~low-density lipoprotein particle clearance	3	0.433526	0.0813741	3949, 10938, 949	668	14	19453	6.24027	1	0.660236	0.636963
GOTERM_BP_DIRECT	GO:0086064~cell communication by electrical coupling involved in cardiac conduction	3	0.433526	0.0813741	2702, 2697, 481	668	14	19453	6.24027	1	0.660236	0.636963
GOTERM_BP_DIRECT	GO:0038202~TORC1 signaling	3	0.433526	0.0813741	55004, 8649, 28956	668	14	19453	6.24027	1	0.660236	0.636963
GOTERM_BP_DIRECT	GO:0010739~positive regulation of protein kinase A signaling	3	0.433526	0.0813741	4282, 9590, 351	668	14	19453	6.24027	1	0.660236	0.636963
GOTERM_BP_DIRECT	GO:0097320~plasma membrane tubulation	3	0.433526	0.0813741	112574, 85377, 51429	668	14	19453	6.24027	1	0.660236	0.636963
GOTERM_BP_DIRECT	GO:0071498~cellular response to fluid shear stress	3	0.433526	0.0813741	3037, 4313, 5339	668	14	19453	6.24027	1	0.660236	0.636963
GOTERM_BP_DIRECT	GO:0007034~vacuolar transport	3	0.433526	0.0813741	27243, 54602, 25978	668	14	19453	6.24027	1	0.660236	0.636963
GOTERM_BP_DIRECT	GO:0031529~ruffle organization	3	0.433526	0.0813741	23191, 5341, 7168	668	14	19453	6.24027	1	0.660236	0.636963
GOTERM_BP_DIRECT	GO:0021819~layer formation in cerebral cortex	3	0.433526	0.0813741	9289, 1499, 1281	668	14	19453	6.24027	1	0.660236	0.636963
GOTERM_BP_DIRECT	GO:0035810~positive regulation of urine volume	3	0.433526	0.0813741	1910, 3037, 2771	668	14	19453	6.24027	1	0.660236	0.636963
GOTERM_BP_DIRECT	GO:0050892~intestinal absorption	3	0.433526	0.0813741	50848, 9414, 949	668	14	19453	6.24027	1	0.660236	0.636963
GOTERM_BP_DIRECT	GO:0010035~response to inorganic substance	3	0.433526	0.0813741	100, 5167, 2618	668	14	19453	6.24027	1	0.660236	0.636963
GOTERM_BP_DIRECT	GO:0032732~positive regulation of interleukin-1 production	3	0.433526	0.0813741	24145, 3066, 10972	668	14	19453	6.24027	1	0.660236	0.636963
GOTERM_BP_DIRECT	GO:0032367~intracellular cholesterol transport	3	0.433526	0.0813741	19, 4864, 27183	668	14	19453	6.24027	1	0.660236	0.636963
GOTERM_BP_DIRECT	GO:0032967~positive regulation of collagen biosynthetic process	4	0.578035	0.0822452	7431, 3673, 2022, 3066	668	30	19453	3.88283	1	0.660236	0.636963
GOTERM_BP_DIRECT	GO:0051453~regulation of intracellular pH	4	0.578035	0.0822452	760, 11261, 6521, 6548	668	30	19453	3.88283	1	0.660236	0.636963
GOTERM_BP_DIRECT	GO:0051930~regulation of sensory perception of pain	4	0.578035	0.0822452	1910, 55, 6548, 2171	668	30	19453	3.88283	1	0.660236	0.636963
GOTERM_BP_DIRECT	GO:0007520~myoblast fusion	4	0.578035	0.0822452	26509, 30816, 3688, 4756	668	30	19453	3.88283	1	0.660236	0.636963
GOTERM_BP_DIRECT	GO:0031116~positive regulation of microtubule polymerization	4	0.578035	0.0822452	4926, 4233, 403, 1639	668	30	19453	3.88283	1	0.660236	0.636963
GOTERM_BP_DIRECT	GO:0001935~endothelial cell proliferation	4	0.578035	0.0822452	4323, 4017, 857, 949	668	30	19453	3.88283	1	0.660236	0.636963
GOTERM_BP_DIRECT	GO:0007010~cytoskeleton organization	10	1.44509	0.0834915	5819, 7168, 30011, 832, 1496, 667, 348, 4478, 23136, 58480	668	154	19453	1.89099	1	0.667096	0.643581
GOTERM_BP_DIRECT	GO:0006469~negative regulation of protein kinase activity	6	0.867052	0.0836301	4040, 1029, 2776, 11261, 5339, 5859	668	68	19453	2.56952	1	0.667096	0.643581
GOTERM_BP_DIRECT	GO:0010595~positive regulation of endothelial cell migration	6	0.867052	0.0836301	2821, 3690, 4753, 8829, 949, 147372	668	68	19453	2.56952	1	0.667096	0.643581
GOTERM_BP_DIRECT	GO:0006915~apoptotic process	29	4.19075	0.0846156	9026, 8795, 8655, 5586, 6279, 55240, 351, 9141, 57402, 355, 10134, 5359, 6647, 51765, 10015, 5518, 3956, 9255, 64121, 2045, 23136, 83737, 4082, 142, 1029, 55655, 30011, 9748, 10787	668	619	19453	1.36432	1	0.673533	0.649791
GOTERM_BP_DIRECT	GO:1902476~chloride transmembrane transport	8	1.15607	0.0872547	6560, 56996, 6521, 6558, 1836, 9022, 80727, 6507	668	111	19453	2.09883	1	0.693078	0.668647
GOTERM_BP_DIRECT	GO:0008089~anterograde axonal transport	4	0.578035	0.088842	6683, 23011, 6647, 4747	668	31	19453	3.75758	1	0.702185	0.677433
GOTERM_BP_DIRECT	GO:0048013~ephrin receptor signaling pathway	5	0.722543	0.0916735	2049, 2045, 4313, 2043, 1947	668	50	19453	2.91213	1	0.702185	0.677433
GOTERM_BP_DIRECT	GO:0021549~cerebellum development	5	0.722543	0.0916735	8455, 1152, 54910, 2618, 3480	668	50	19453	2.91213	1	0.702185	0.677433
GOTERM_BP_DIRECT	GO:0050918~positive chemotaxis	5	0.722543	0.0916735	4282, 5795, 4233, 8829, 23513	668	50	19453	2.91213	1	0.702185	0.677433
GOTERM_BP_DIRECT	GO:0043518~negative regulation of DNA damage response, signal transduction by p53 class mediator	3	0.433526	0.0918289	4282, 960, 754	668	15	19453	5.82425	1	0.702185	0.677433
GOTERM_BP_DIRECT	GO:0030516~regulation of axon extension	3	0.433526	0.0918289	1785, 23011, 348	668	15	19453	5.82425	1	0.702185	0.677433
GOTERM_BP_DIRECT	GO:1903265~positive regulation of tumor necrosis factor-mediated signaling pathway	3	0.433526	0.0918289	3304, 6868, 8904	668	15	19453	5.82425	1	0.702185	0.677433
GOTERM_BP_DIRECT	GO:0006518~peptide metabolic process	3	0.433526	0.0918289	1368, 4311, 1363	668	15	19453	5.82425	1	0.702185	0.677433
GOTERM_BP_DIRECT	GO:1903826~arginine transmembrane transport	3	0.433526	0.0918289	6542, 6541, 153129	668	15	19453	5.82425	1	0.702185	0.677433
GOTERM_BP_DIRECT	GO:1904888~cranial skeletal system development	3	0.433526	0.0918289	2767, 55165, 1499	668	15	19453	5.82425	1	0.702185	0.677433
GOTERM_BP_DIRECT	GO:0001921~positive regulation of receptor recycling	3	0.433526	0.0918289	302, 23513, 1889	668	15	19453	5.82425	1	0.702185	0.677433
GOTERM_BP_DIRECT	GO:0046323~glucose import	3	0.433526	0.0918289	6513, 6515, 6272	668	15	19453	5.82425	1	0.702185	0.677433
GOTERM_BP_DIRECT	GO:0007175~negative regulation of epidermal growth factor-activated receptor activity	3	0.433526	0.0918289	84313, 58533, 7251	668	15	19453	5.82425	1	0.702185	0.677433
GOTERM_BP_DIRECT	GO:0097178~ruffle assembly	3	0.433526	0.0918289	1464, 8394, 382	668	15	19453	5.82425	1	0.702185	0.677433
GOTERM_BP_DIRECT	GO:0010977~negative regulation of neuron projection development	6	0.867052	0.0919962	7431, 567, 348, 9529, 3066, 2043	668	70	19453	2.49611	1	0.702185	0.677433
GOTERM_BP_DIRECT	GO:0002181~cytoplasmic translation	7	1.01156	0.0924478	6210, 6133, 6223, 6156, 6136, 6204, 6160	668	91	19453	2.2401	1	0.702185	0.677433
GOTERM_BP_DIRECT	GO:0045471~response to ethanol	8	1.15607	0.0937746	1366, 7412, 6279, 6647, 7082, 3371, 3480, 2539	668	113	19453	2.06168	1	0.702185	0.677433
GOTERM_BP_DIRECT	GO:0060828~regulation of canonical Wnt signaling pathway	4	0.578035	0.0956526	2348, 2776, 219771, 5754	668	32	19453	3.64016	1	0.702185	0.677433
GOTERM_BP_DIRECT	GO:0003333~amino acid transmembrane transport	4	0.578035	0.0956526	55117, 153129, 340024, 8140	668	32	19453	3.64016	1	0.702185	0.677433
GOTERM_BP_DIRECT	GO:0030307~positive regulation of cell growth	7	1.01156	0.0962011	6386, 102, 6279, 4323, 6548, 6868, 1956	668	92	19453	2.21575	1	0.702185	0.677433
GOTERM_BP_DIRECT	GO:0046777~protein autophosphorylation	11	1.5896	0.0967443	2049, 2321, 9748, 50488, 2043, 51765, 57551, 1956, 25989, 790, 3480	668	182	19453	1.76008	1	0.702185	0.677433
GOTERM_BP_DIRECT	GO:0046907~intracellular transport	5	0.722543	0.0969242	2778, 55048, 348, 7251, 5902	668	51	19453	2.85503	1	0.702185	0.677433
GOTERM_BP_DIRECT	GO:0007169~transmembrane receptor protein tyrosine kinase signaling pathway	9	1.30058	0.0993055	1435, 2049, 9019, 4233, 2321, 2045, 2043, 1956, 3480	668	137	19453	1.91308	1	0.702185	0.677433
GOTERM_BP_DIRECT	GO:0035812~renal sodium excretion	2	0.289017	0.0993816	1910, 525	668	3	19453	19.4142	1	0.702185	0.677433
GOTERM_BP_DIRECT	GO:1904835~dorsal root ganglion morphogenesis	2	0.289017	0.0993816	4753, 8829	668	3	19453	19.4142	1	0.702185	0.677433
GOTERM_BP_DIRECT	GO:0006858~extracellular transport	2	0.289017	0.0993816	11060, 7251	668	3	19453	19.4142	1	0.702185	0.677433
GOTERM_BP_DIRECT	GO:0061738~late endosomal microautophagy	2	0.289017	0.0993816	3312, 27183	668	3	19453	19.4142	1	0.702185	0.677433
GOTERM_BP_DIRECT	GO:0010643~cell communication by chemical coupling	2	0.289017	0.0993816	2702, 2697	668	3	19453	19.4142	1	0.702185	0.677433
GOTERM_BP_DIRECT	GO:0042271~susceptibility to natural killer cell mediated cytotoxicity	2	0.289017	0.0993816	5817, 5819	668	3	19453	19.4142	1	0.702185	0.677433
GOTERM_BP_DIRECT	GO:0000052~citrulline metabolic process	2	0.289017	0.0993816	23564, 23576	668	3	19453	19.4142	1	0.702185	0.677433
GOTERM_BP_DIRECT	GO:1903774~positive regulation of viral budding via host ESCRT complex	2	0.289017	0.0993816	27183, 7251	668	3	19453	19.4142	1	0.702185	0.677433
GOTERM_BP_DIRECT	GO:1903801~L-leucine import into cell	2	0.289017	0.0993816	6520, 8140	668	3	19453	19.4142	1	0.702185	0.677433
GOTERM_BP_DIRECT	GO:0038016~insulin receptor internalization	2	0.289017	0.0993816	55788, 857	668	3	19453	19.4142	1	0.702185	0.677433
GOTERM_BP_DIRECT	GO:0098904~regulation of AV node cell action potential	2	0.289017	0.0993816	1525, 2702	668	3	19453	19.4142	1	0.702185	0.677433
GOTERM_BP_DIRECT	GO:0010814~substance P catabolic process	2	0.289017	0.0993816	4311, 1889	668	3	19453	19.4142	1	0.702185	0.677433
GOTERM_BP_DIRECT	GO:0060672~epithelial cell morphogenesis involved in placental branching	2	0.289017	0.0993816	6768, 10653	668	3	19453	19.4142	1	0.702185	0.677433
GOTERM_BP_DIRECT	GO:0033693~neurofilament bundle assembly	2	0.289017	0.0993816	4741, 4747	668	3	19453	19.4142	1	0.702185	0.677433
GOTERM_BP_DIRECT	GO:1903408~positive regulation of sodium:potassium-exchanging ATPase activity	2	0.289017	0.0993816	1785, 481	668	3	19453	19.4142	1	0.702185	0.677433
GOTERM_BP_DIRECT	GO:0015829~valine transport	2	0.289017	0.0993816	6520, 8140	668	3	19453	19.4142	1	0.702185	0.677433
GOTERM_BP_DIRECT	GO:1900625~positive regulation of monocyte aggregation	2	0.289017	0.0993816	960, 3037	668	3	19453	19.4142	1	0.702185	0.677433
GOTERM_BP_DIRECT	GO:1903551~regulation of extracellular exosome assembly	2	0.289017	0.0993816	10015, 7251	668	3	19453	19.4142	1	0.702185	0.677433
GOTERM_BP_DIRECT	GO:0015878~biotin transport	2	0.289017	0.0993816	8884, 9429	668	3	19453	19.4142	1	0.702185	0.677433
GOTERM_BP_DIRECT	GO:0090118~receptor-mediated endocytosis involved in cholesterol transport	2	0.289017	0.0993816	4040, 3949	668	3	19453	19.4142	1	0.702185	0.677433
GOTERM_BP_DIRECT	GO:1901163~regulation of trophoblast cell migration	2	0.289017	0.0993816	3690, 2201	668	3	19453	19.4142	1	0.702185	0.677433
GOTERM_BP_DIRECT	GO:0072683~T cell extravasation	2	0.289017	0.0993816	4267, 3383	668	3	19453	19.4142	1	0.702185	0.677433
GOTERM_BP_DIRECT	GO:1905523~positive regulation of macrophage migration	2	0.289017	0.0993816	1435, 4323	668	3	19453	19.4142	1	0.702185	0.677433
GOTERM_BP_DIRECT	GO:0098903~regulation of membrane repolarization during action potential	2	0.289017	0.0993816	781, 857	668	3	19453	19.4142	1	0.702185	0.677433
GOTERM_BP_DIRECT	GO:1902024~L-histidine transport	2	0.289017	0.0993816	6520, 8140	668	3	19453	19.4142	1	0.702185	0.677433
GOTERM_BP_DIRECT	GO:0006157~deoxyadenosine catabolic process	2	0.289017	0.0993816	100, 4860	668	3	19453	19.4142	1	0.702185	0.677433
GOTERM_BP_DIRECT	GO:0034447~very-low-density lipoprotein particle clearance	2	0.289017	0.0993816	348, 7436	668	3	19453	19.4142	1	0.702185	0.677433
GOTERM_BP_DIRECT	GO:0098713~leucine import across plasma membrane	2	0.289017	0.0993816	6520, 8140	668	3	19453	19.4142	1	0.702185	0.677433
GOTERM_BP_DIRECT	GO:0098942~retrograde trans-synaptic signaling by trans-synaptic protein complex	2	0.289017	0.0993816	10160, 1605	668	3	19453	19.4142	1	0.702185	0.677433
GOTERM_BP_DIRECT	GO:0015828~tyrosine transport	2	0.289017	0.0993816	6520, 8140	668	3	19453	19.4142	1	0.702185	0.677433
GOTERM_BP_DIRECT	GO:2000286~receptor internalization involved in canonical Wnt signaling pathway	2	0.289017	0.0993816	857, 5868	668	3	19453	19.4142	1	0.702185	0.677433
GOTERM_BP_DIRECT	GO:0015821~methionine transport	2	0.289017	0.0993816	6520, 8140	668	3	19453	19.4142	1	0.702185	0.677433
GOTERM_BP_DIRECT	GO:1903051~negative regulation of proteolysis involved in cellular protein catabolic process	2	0.289017	0.0993816	1029, 2043	668	3	19453	19.4142	1	0.702185	0.677433
GOTERM_BP_DIRECT	GO:0021649~vestibulocochlear nerve structural organization	2	0.289017	0.0993816	4753, 8829	668	3	19453	19.4142	1	0.702185	0.677433
GOTERM_BP_DIRECT	GO:0061198~fungiform papilla formation	2	0.289017	0.0993816	1499, 3066	668	3	19453	19.4142	1	0.702185	0.677433
GOTERM_BP_DIRECT	GO:0002790~peptide secretion	2	0.289017	0.0993816	6279, 19	668	3	19453	19.4142	1	0.702185	0.677433

## Sheet: Supplementary Table 4
Supplementary Table 4. GO cellular components
Category	Term	Count	%	PValue	Genes	List Total	Pop Hits	Pop Total	Fold Enrichment	Bonferroni	Benjamini	FDR
GOTERM_CC_DIRECT	GO:0070062~extracellular exosome	349	50.4335	3.07753e-156	91894, 908, 11060, 8895, 7203, 8775, 4179, 351, 231, 5819, 54472, 355, 1213, 2783, 8407, 8649, 51765, 3875, 51768, 3998, 5272, 16, 4860, 5037, 2683, 481, 5706, 2317, 2, 5708, 84313, 1464, 9748, 4059, 51534, 10787, 5705, 928, 8673, 26, 7105, 6136, 1363, 64856, 64855, 490, 4191, 4072, 4628, 57402, 6809, 80781, 29127, 4864, 27183, 51429, 6386, 5297, 6385, 7113, 3672, 4641, 10085, 382, 4082, 55233, 3…	690	2240	20647	4.66214	2.12965e-153	2.12965e-153	1.67725e-153
GOTERM_CC_DIRECT	GO:0005886~plasma membrane	392	56.6474	9.58707e-66	2790, 5817, 1456, 5819, 1213, 1211, 2783, 55327, 3996, 10653, 10410, 286410, 2683, 23612, 9074, 2317, 30011, 1464, 928, 135228, 1363, 6809, 2321, 4864, 3655, 3897, 27183, 3672, 4641, 3673, 1495, 81619, 3304, 1368, 2335, 55117, 1366, 2697, 1003, 10409, 6810, 4753, 4756, 6814, 949, 2219, 64078, 4891, 3320, 55240, 55366, 81533, 58513, 2348, 57669, 10617, 1499, 3556, 10979, 3312, 145567, 10618, 55004…	690	5455	20647	2.1503	6.63425e-63	2.23942e-63	1.76371e-63
GOTERM_CC_DIRECT	GO:0005925~focal adhesion	111	16.0405	9.70848e-66	8496, 8895, 4179, 2273, 5817, 5819, 1213, 2783, 4323, 8649, 10015, 6868, 9590, 3371, 2317, 3927, 2037, 30011, 1464, 10146, 10787, 928, 9124, 6133, 6136, 3383, 8394, 3936, 2321, 3897, 3655, 8829, 8826, 6386, 5297, 6385, 9019, 3672, 3673, 5576, 1495, 382, 4082, 9493, 79026, 3304, 301, 2697, 667, 4478, 7106, 308, 1803, 5329, 8573, 11261, 6156, 391, 3716, 57669, 1499, 10979, 3313, 3312, 3674, 3675, 3…	690	434	20647	7.65317	6.71827e-63	2.23942e-63	1.76371e-63
GOTERM_CC_DIRECT	GO:0009986~cell surface	103	14.8844	6.33164e-40	4179, 7049, 351, 5817, 355, 5819, 56650, 633, 84168, 7837, 6868, 6507, 6520, 8301, 5795, 5796, 2043, 1191, 83986, 1500, 1464, 8794, 135228, 8795, 5167, 4233, 6091, 3383, 250, 4072, 7855, 150696, 3897, 3655, 51704, 6383, 10082, 9255, 4241, 6385, 9019, 3672, 3673, 81619, 1368, 3949, 301, 302, 1003, 6810, 4478, 79827, 5327, 4756, 1803, 5329, 949, 43, 4891, 3321, 3320, 6272, 2348, 10979, 3674, 3675, …	690	657	20647	4.69115	4.38149e-37	1.09537e-37	8.62685e-38
GOTERM_CC_DIRECT	GO:0016020~membrane	263	38.0058	1.24381e-37	4173, 11060, 93035, 8655, 8775, 1462, 351, 5817, 116254, 5819, 355, 1213, 284217, 1211, 2783, 7436, 51765, 10653, 3998, 5272, 16, 8301, 8664, 24145, 2683, 391059, 481, 5706, 2317, 5708, 30011, 6238, 5700, 5701, 5702, 5704, 5705, 928, 8673, 4074, 6133, 5167, 7105, 6136, 64853, 490, 4191, 55466, 4864, 6386, 5297, 7113, 3672, 4641, 382, 4082, 142, 55117, 10528, 1003, 6810, 4753, 9529, 1803, 4637, 83…	690	3677	20647	2.14028	8.60718e-35	1.72144e-35	1.35576e-35
GOTERM_CC_DIRECT	GO:0016323~basolateral plasma membrane	55	7.94798	1.28127e-27	8573, 3320, 7082, 2030, 2348, 1499, 4642, 3675, 6548, 55327, 6520, 6521, 19, 2760, 2683, 481, 8140, 960, 2035, 525, 6513, 6558, 9123, 8754, 5167, 6533, 4035, 4355, 2054, 490, 4072, 771, 150696, 857, 6768, 1956, 8826, 7430, 7037, 6541, 8884, 23513, 1525, 540, 3949, 301, 302, 1366, 6810, 4478, 6536, 6814, 1605, 83481, 55914	690	261	20647	6.30565	8.86642e-25	1.47774e-25	1.16382e-25
GOTERM_CC_DIRECT	GO:0005604~basement membrane	34	4.91329	6.57865e-25	8573, 8455, 1284, 64856, 22795, 1282, 1280, 176, 3339, 3915, 80144, 80781, 83872, 284217, 1299, 2200, 7837, 3910, 3911, 3912, 3691, 3371, 2335, 1289, 302, 1288, 1287, 667, 341640, 4017, 4811, 1605, 55914, 43	690	96	20647	10.5978	4.55242e-22	6.50346e-23	5.12195e-23
GOTERM_CC_DIRECT	GO:0005576~extracellular region	166	23.9884	2.47348e-24	4052, 10490, 7049, 10808, 1462, 351, 2821, 3915, 54472, 284217, 1299, 633, 8407, 999, 8404, 10653, 7837, 4327, 3910, 3911, 3912, 4860, 2162, 3371, 7295, 5270, 1191, 4061, 2, 5708, 2159, 1464, 84034, 4059, 5701, 649, 5702, 4856, 928, 135228, 26, 5167, 4233, 2171, 251, 80781, 2049, 2201, 2200, 4864, 6647, 7077, 50859, 4240, 6386, 4241, 7113, 59277, 1404, 1525, 1368, 3304, 2335, 301, 302, 152007, 88…	690	2208	20647	2.24966	1.71165e-21	2.13956e-22	1.68506e-22
GOTERM_CC_DIRECT	GO:0005615~extracellular space	154	22.2543	1.07595e-23	93035, 4179, 7049, 1462, 351, 231, 5817, 2821, 3915, 284217, 1299, 633, 2783, 4323, 54910, 8404, 7837, 4327, 3911, 3912, 5272, 4582, 2683, 2162, 3371, 5270, 1191, 2, 2159, 3641, 649, 3920, 928, 135228, 26, 5167, 1363, 2054, 64856, 3383, 2171, 57402, 3936, 80781, 2201, 2321, 2200, 6768, 6647, 8829, 51704, 7077, 50859, 10082, 4240, 6386, 9255, 4241, 1404, 1525, 1368, 2335, 301, 302, 152007, 6810, 4…	690	1990	20647	2.31566	7.4456e-21	8.27289e-22	6.5155e-22
GOTERM_CC_DIRECT	GO:0005765~lysosomal membrane	59	8.52601	3.84198e-21	9741, 4891, 10490, 5862, 6272, 23646, 84888, 3916, 27243, 3312, 55004, 2783, 7436, 8649, 10410, 53, 6560, 55, 51606, 286410, 64121, 6520, 57153, 162, 9550, 164, 8140, 523, 567, 526, 967, 529, 3920, 10103, 8673, 4074, 5167, 4035, 4036, 28956, 9482, 2767, 55788, 54978, 4864, 6845, 2782, 153129, 1291, 25978, 79026, 2776, 3105, 302, 2773, 51510, 1803, 949, 1889	690	405	20647	4.35918	2.65865e-18	2.65865e-19	2.09388e-19
GOTERM_CC_DIRECT	GO:0048471~perinuclear region of cytoplasm	80	11.5607	8.61946e-20	9026, 4891, 10490, 5586, 3320, 6272, 351, 2589, 54472, 3916, 1499, 10938, 3312, 2783, 3675, 999, 11267, 6548, 83871, 3875, 51765, 5339, 10410, 3912, 6507, 6284, 6683, 8301, 19, 57551, 23413, 164, 1191, 10228, 27131, 5906, 1785, 1267, 2597, 9748, 54602, 8614, 3688, 3920, 10103, 8673, 9961, 4074, 5881, 9482, 57402, 3936, 1435, 140576, 7855, 7415, 30845, 4864, 857, 5359, 5756, 27183, 1956, 30844, 74…	690	754	20647	3.17487	5.96467e-17	5.42242e-18	4.27055e-18
GOTERM_CC_DIRECT	GO:0005788~endoplasmic reticulum lumen	49	7.08092	4.7793e-19	4052, 1462, 351, 3915, 1299, 10618, 51246, 8404, 6868, 718, 3912, 3956, 3371, 1303, 1622, 2159, 567, 8614, 10272, 1284, 64856, 1282, 1281, 1280, 1435, 80781, 334, 2200, 5954, 6383, 4240, 4241, 64222, 81619, 1293, 1292, 1291, 1290, 56886, 23193, 102, 2335, 1289, 1288, 54587, 1287, 348, 1605, 5329	690	311	20647	4.71459	3.30728e-16	2.75606e-17	2.1706e-17
GOTERM_CC_DIRECT	GO:0005829~cytosol	292	42.1965	2.54897e-18	908, 11060, 93035, 8655, 7204, 8895, 7203, 8775, 23167, 351, 231, 54472, 355, 1213, 1211, 51520, 2783, 8407, 51765, 3875, 6241, 5272, 16, 8301, 4860, 8664, 5037, 5270, 5706, 2317, 5708, 84313, 30011, 9748, 5700, 5701, 51534, 5702, 10787, 5704, 5705, 8673, 135228, 6133, 9882, 7345, 6136, 389421, 64855, 4628, 23380, 29127, 552900, 55466, 8669, 27183, 4747, 51429, 6386, 5297, 9414, 4641, 1495, 382, …	690	5627	20647	1.55279	1.76389e-15	1.35684e-16	1.06861e-16
GOTERM_CC_DIRECT	GO:0016324~apical plasma membrane	54	7.80347	1.57215e-17	9026, 4891, 3320, 7082, 2030, 2348, 56650, 6548, 51765, 6868, 3690, 4582, 6520, 2760, 9550, 481, 8140, 684, 960, 523, 1464, 525, 9429, 6513, 526, 6558, 529, 9123, 6575, 6533, 4036, 490, 25800, 4072, 771, 6809, 150696, 340024, 857, 1836, 8826, 6584, 7430, 6541, 8884, 55630, 2778, 2335, 301, 2697, 4478, 6536, 6814, 1803	690	408	20647	3.96042	1.08793e-14	7.77094e-16	6.12017e-16
GOTERM_CC_DIRECT	GO:0045121~membrane raft	41	5.92486	1.06558e-16	9289, 11261, 4311, 2771, 490, 25800, 3383, 351, 23180, 1910, 355, 55004, 150696, 4864, 6548, 857, 5359, 6868, 1956, 2824, 4040, 6386, 6385, 3672, 4641, 19, 6281, 1525, 684, 79026, 2697, 302, 2773, 9429, 4238, 3688, 1947, 1803, 5868, 1604, 84790	690	249	20647	4.92711	7.68274e-14	4.9159e-15	3.87162e-15
GOTERM_CC_DIRECT	GO:0042470~melanosome	27	3.90173	3.46868e-16	9367, 5862, 3320, 27044, 6809, 3916, 1213, 3312, 4323, 10972, 10015, 10575, 3690, 6386, 6520, 7037, 7531, 23193, 302, 1267, 348, 6513, 8836, 526, 967, 3688, 5868	690	103	20647	7.84394	2.30482e-13	1.5002e-14	1.18152e-14
GOTERM_CC_DIRECT	GO:0031012~extracellular matrix	41	5.92486	5.37454e-16	4052, 7049, 7148, 2199, 1462, 1284, 1282, 1281, 1280, 147372, 176, 80781, 81035, 284217, 1299, 2201, 1893, 633, 145864, 2200, 4323, 7837, 4327, 7077, 50859, 1293, 1292, 1291, 1290, 1404, 5806, 2811, 2335, 1289, 1288, 79625, 1287, 348, 8857, 4313, 4856	690	259	20647	4.73688	3.84137e-13	2.18775e-14	1.72301e-14
GOTERM_CC_DIRECT	GO:0005912~adherens junction	34	4.91329	2.73386e-15	9124, 8751, 7082, 2196, 64855, 5817, 57669, 1499, 83872, 10979, 1496, 4301, 999, 11187, 3655, 3996, 3875, 6386, 7430, 9414, 5796, 1495, 2043, 23513, 6282, 1525, 1500, 102, 301, 1003, 302, 4478, 1605, 1824	690	185	20647	5.4994	1.92069e-12	1.05102e-13	8.27752e-14
GOTERM_CC_DIRECT	GO:0005887~integral component of plasma membrane	108	15.6069	5.11491e-15	4179, 7049, 2030, 3480, 351, 2702, 3916, 4323, 54910, 10134, 6868, 6507, 286410, 4582, 5795, 6521, 5796, 19, 2045, 2043, 1464, 6513, 4059, 6515, 928, 4074, 9123, 5167, 7102, 6533, 4233, 7105, 6091, 490, 3383, 492, 9482, 1910, 2049, 2321, 7855, 150696, 4864, 6768, 6385, 6542, 9019, 7113, 81619, 55630, 1525, 540, 3949, 55117, 2697, 23670, 7106, 6536, 4756, 5329, 949, 64078, 4891, 8455, 23129, 55366…	690	1453	20647	2.22416	3.53406e-12	1.8629e-13	1.46717e-13
GOTERM_CC_DIRECT	GO:0030054~cell junction	36	5.20231	1.23644e-13	50848, 8573, 8895, 4355, 7082, 3936, 1499, 10979, 4301, 999, 11187, 1956, 3690, 3691, 6542, 3693, 5796, 1495, 23136, 23513, 1525, 100, 5906, 2697, 1003, 2037, 10409, 2035, 81, 51138, 10103, 1803, 51715, 87, 83481, 55914	690	236	20647	4.56455	8.55858e-11	4.27809e-12	3.36931e-12
GOTERM_CC_DIRECT	GO:0031982~vesicle	31	4.47977	2.7559e-13	8673, 9882, 8573, 10490, 7086, 9482, 2783, 4642, 8407, 83871, 89853, 4282, 7430, 93343, 4582, 8301, 4641, 3304, 79026, 301, 302, 2597, 10409, 7106, 966, 4478, 649, 10103, 4637, 1889, 84790	690	179	20647	5.18223	1.90686e-10	9.08134e-12	7.15222e-12
GOTERM_CC_DIRECT	GO:0031902~late endosome membrane	28	4.04624	1.0294e-12	8673, 9741, 4891, 10490, 51160, 28956, 9482, 23646, 84888, 3916, 55048, 55004, 85377, 8649, 4864, 11267, 89853, 6845, 51028, 10410, 27183, 93343, 153129, 7251, 302, 567, 967, 3920	690	152	20647	5.51217	7.12344e-10	3.23794e-11	2.55011e-11
GOTERM_CC_DIRECT	GO:0005768~endosome	41	5.92486	1.23381e-12	4074, 4891, 4036, 55240, 51160, 9482, 351, 23180, 3716, 2348, 10617, 1213, 2321, 58533, 10618, 4642, 999, 857, 51028, 10015, 27183, 1956, 6683, 7430, 7037, 6643, 19, 382, 7251, 25978, 27131, 301, 1785, 302, 23011, 6810, 6536, 529, 5868, 4218, 1889	690	326	20647	3.76335	8.53783e-10	3.71214e-11	2.92358e-11
GOTERM_CC_DIRECT	GO:0098978~glutamatergic synapse	47	6.79191	2.48059e-12	9026, 5881, 7204, 4355, 8775, 490, 492, 23129, 2823, 176, 6809, 1499, 3556, 3312, 58533, 7415, 3675, 999, 8404, 55327, 5217, 3678, 8829, 3911, 5518, 10082, 3690, 10160, 2045, 2043, 382, 23513, 25978, 5906, 1500, 102, 1785, 348, 6810, 4753, 5501, 5327, 3688, 1605, 4218, 87, 55914	690	426	20647	3.30138	1.71656e-09	7.15237e-11	5.63301e-11
GOTERM_CC_DIRECT	GO:0010008~endosome membrane	36	5.20231	9.27301e-12	9445, 55240, 6272, 51160, 28956, 3916, 10938, 55048, 8649, 30845, 11267, 84168, 89853, 27183, 1956, 30844, 51606, 93343, 7037, 6643, 58480, 7251, 51293, 5906, 3949, 84313, 3105, 301, 523, 967, 54602, 51534, 3688, 5868, 51715, 1889	690	273	20647	3.94591	6.41693e-09	2.56677e-10	2.02152e-10
GOTERM_CC_DIRECT	GO:0009897~external side of plasma membrane	49	7.08092	1.7441e-11	7049, 2348, 3916, 355, 3674, 3675, 84168, 3676, 3678, 3690, 7412, 19, 2683, 2159, 567, 4059, 966, 3688, 928, 8754, 11120, 4036, 3383, 80740, 214, 79679, 6768, 3655, 1438, 80381, 4162, 4240, 7037, 4684, 3672, 3673, 2022, 8482, 100, 2811, 3949, 3105, 1003, 4238, 308, 1605, 5329, 2219, 1889	690	484	20647	3.02941	1.20691e-08	4.64198e-10	3.6559e-10
GOTERM_CC_DIRECT	GO:0005769~early endosome	38	5.49133	2.64632e-11	8673, 4891, 4035, 4311, 6272, 51160, 9482, 351, 23180, 54472, 10617, 10938, 4642, 30845, 89853, 27183, 8829, 30844, 4040, 4241, 7037, 8301, 7412, 83737, 162, 7251, 164, 3329, 10228, 5906, 3949, 301, 302, 348, 23011, 5868, 7803, 1889	690	313	20647	3.63285	1.83125e-08	6.78242e-10	5.34165e-10
GOTERM_CC_DIRECT	GO:0030027~lamellipodium	29	4.19075	6.88983e-11	5881, 5586, 2054, 8394, 23129, 4628, 23380, 6809, 1499, 3611, 832, 54857, 999, 6548, 55845, 6845, 10381, 6643, 1495, 65979, 23513, 23191, 1500, 1785, 6810, 3688, 1605, 1803, 10787	690	194	20647	4.47305	4.76776e-08	1.70277e-09	1.34106e-09
GOTERM_CC_DIRECT	GO:0034774~secretory granule lumen	22	3.17919	2.37405e-10	4282, 9961, 51719, 6286, 4860, 6279, 3320, 26578, 6283, 6282, 51071, 23191, 2821, 5708, 55832, 3312, 7415, 5701, 10694, 5702, 718, 2219	690	116	20647	5.67509	1.64284e-07	5.66498e-09	4.46158e-09
GOTERM_CC_DIRECT	GO:0005737~cytoplasm	266	38.4393	8.3791e-10	908, 11060, 8655, 7204, 8895, 351, 5817, 54472, 1456, 51520, 2783, 11187, 55327, 51765, 3875, 3996, 10653, 3998, 5272, 16, 4860, 23612, 5706, 2317, 84313, 30011, 9748, 5700, 5701, 5702, 4856, 5705, 84790, 8673, 6133, 7345, 6136, 389421, 64853, 64855, 4191, 4628, 23380, 552900, 55466, 4741, 27183, 4747, 51429, 6386, 5297, 4641, 1495, 382, 4082, 55233, 3304, 2697, 10528, 10409, 4753, 9529, 827, 949…	690	5771	20647	1.37924	5.79834e-07	1.93278e-08	1.5222e-08
GOTERM_CC_DIRECT	GO:0005911~cell-cell junction	27	3.90173	1.35e-09	50848, 8573, 4355, 351, 6809, 5819, 1499, 284217, 4301, 11187, 5754, 55327, 5756, 3678, 6868, 3690, 5795, 5796, 1495, 23136, 23513, 1525, 1500, 1003, 30011, 1824, 87	690	192	20647	4.20795	9.34201e-07	3.01355e-08	2.37339e-08
GOTERM_CC_DIRECT	GO:0016328~lateral plasma membrane	17	2.45665	4.98695e-09	9123, 4641, 490, 481, 4072, 4926, 301, 1499, 2697, 1366, 525, 999, 6536, 6558, 55327, 8826, 5518	690	78	20647	6.52172	3.45096e-06	1.07843e-07	8.49339e-08
GOTERM_CC_DIRECT	GO:1903561~extracellular vesicle	23	3.3237	1.17196e-08	4240, 6386, 5110, 4891, 7037, 10085, 2771, 2199, 2782, 1293, 481, 1292, 492, 5270, 2823, 1303, 1213, 732, 3037, 348, 6558, 10015, 928	690	156	20647	4.41175	8.10994e-06	2.4166e-07	1.90325e-07
GOTERM_CC_DIRECT	GO:0045335~phagocytic vesicle	16	2.31214	1.20407e-08	9367, 7431, 3693, 4641, 19, 9482, 2317, 10228, 23380, 6845, 83871, 55647, 6814, 5868, 4218, 51715	690	72	20647	6.6496	8.33214e-06	2.4166e-07	1.90325e-07
GOTERM_CC_DIRECT	GO:0008305~integrin complex	11	1.5896	1.22227e-08	3690, 3691, 3693, 3672, 3673, 3674, 3675, 3676, 3655, 3688, 3678	690	28	20647	11.7555	8.45808e-06	2.4166e-07	1.90325e-07
GOTERM_CC_DIRECT	GO:0005832~chaperonin-containing T-complex	8	1.15607	1.31305e-08	908, 22948, 7203, 6950, 10574, 10694, 10576, 10575	690	11	20647	21.7623	9.08624e-06	2.52397e-07	1.98781e-07
GOTERM_CC_DIRECT	GO:0005856~cytoskeleton	47	6.79191	1.69104e-08	9124, 9026, 9961, 8655, 5881, 7168, 4035, 4355, 6279, 7203, 391, 65108, 3716, 57669, 10979, 832, 1496, 8407, 55845, 3996, 5217, 3875, 5756, 5339, 8727, 7431, 6386, 7430, 10160, 9855, 1495, 9590, 23136, 6283, 1191, 3927, 79589, 2037, 30011, 667, 10409, 2035, 5501, 4478, 8239, 1605, 83481	690	557	20647	2.52494	1.17019e-05	3.1627e-07	2.49085e-07
GOTERM_CC_DIRECT	GO:0005905~clathrin-coated pit	15	2.16763	1.90354e-08	9026, 7037, 4035, 8301, 4036, 23677, 6272, 164, 351, 3329, 3949, 1785, 7436, 8218, 51429	690	64	20647	7.01325	1.31724e-05	3.46645e-07	2.73008e-07
GOTERM_CC_DIRECT	GO:0016021~integral component of membrane	248	35.8382	1.9638e-08	9741, 93035, 30816, 4179, 351, 5817, 116254, 5819, 355, 56650, 7436, 54910, 51768, 10653, 10410, 3998, 286410, 19, 24145, 2683, 391059, 9074, 2317, 30011, 1464, 4059, 10787, 928, 8794, 8673, 8795, 4074, 6133, 5167, 7102, 7105, 490, 250, 492, 4072, 1910, 6809, 2201, 79679, 4864, 3655, 3897, 6383, 6386, 6385, 7113, 81619, 1368, 55117, 2697, 1366, 1003, 6810, 4753, 7106, 1803, 949, 43, 8573, 4891, 1…	690	5457	20647	1.3599	1.35894e-05	3.48449e-07	2.74429e-07
GOTERM_CC_DIRECT	GO:1904813~ficolin-1-rich granule lumen	20	2.89017	3.38497e-08	7077, 4282, 9961, 51719, 4860, 3320, 26578, 51071, 2821, 5708, 3304, 55832, 3312, 327, 7415, 5701, 10694, 5702, 3608, 2219	690	125	20647	4.78771	2.34237e-05	5.85599e-07	4.61202e-07
GOTERM_CC_DIRECT	GO:0031901~early endosome membrane	25	3.61272	7.59395e-08	8673, 4891, 10490, 23646, 10938, 58533, 7855, 857, 3996, 10410, 1956, 30844, 4040, 286410, 6643, 2043, 83737, 382, 7251, 27131, 3105, 301, 567, 23011, 5868	690	202	20647	3.70336	5.25488e-05	1.28171e-06	1.00944e-06
GOTERM_CC_DIRECT	GO:0005581~collagen trimer	17	2.45665	8.10216e-08	5351, 1284, 1282, 1293, 1281, 1292, 1280, 1291, 147372, 1303, 80781, 1289, 81035, 1288, 1287, 84034, 2219	690	94	20647	5.41164	5.60654e-05	1.33493e-06	1.05135e-06
GOTERM_CC_DIRECT	GO:0008540~proteasome regulatory particle, base subcomplex	7	1.01156	1.04189e-07	5706, 5708, 5700, 5701, 5702, 5704, 5705	690	9	20647	23.2736	7.20963e-05	1.67672e-06	1.32054e-06
GOTERM_CC_DIRECT	GO:0005938~cell cortex	23	3.3237	1.59918e-07	9026, 5881, 4641, 9590, 391, 83737, 382, 4082, 2317, 4628, 4926, 3927, 1499, 83872, 10979, 2037, 2035, 667, 4642, 857, 1639, 103910, 8826	690	180	20647	3.82352	0.000110657	2.51507e-06	1.9808e-06
GOTERM_CC_DIRECT	GO:0031410~cytoplasmic vesicle	32	4.62428	1.70252e-07	4891, 5881, 4311, 391, 6272, 3037, 1211, 58533, 79932, 4642, 4323, 150696, 857, 6647, 3678, 8829, 51429, 6507, 4040, 6683, 26509, 5870, 7037, 112574, 83737, 55630, 27131, 540, 3267, 667, 1824, 5705	690	325	20647	2.94628	0.000117807	2.61809e-06	2.06194e-06
GOTERM_CC_DIRECT	GO:0001726~ruffle	17	2.45665	1.97304e-07	7430, 4641, 382, 6282, 23191, 27131, 3936, 2778, 1464, 526, 3688, 3678, 5868, 10787, 51429, 8826, 87	690	100	20647	5.08694	0.000136525	2.96814e-06	2.33762e-06
GOTERM_CC_DIRECT	GO:0055038~recycling endosome membrane	18	2.60116	2.0697e-07	8673, 286410, 4891, 7037, 10490, 112574, 382, 55041, 55630, 10228, 3105, 567, 10938, 85377, 30845, 4218, 57826, 30844	690	113	20647	4.76653	0.000143213	3.0473e-06	2.39997e-06
GOTERM_CC_DIRECT	GO:0032587~ruffle membrane	17	2.45665	2.27295e-07	9026, 3690, 7430, 5341, 7168, 5795, 4641, 8394, 3936, 57669, 1785, 23362, 3688, 5756, 3678, 6868, 1956	690	101	20647	5.03658	0.000157276	3.21921e-06	2.53536e-06
GOTERM_CC_DIRECT	GO:0030136~clathrin-coated vesicle	14	2.02312	2.2795e-07	9026, 8301, 112574, 23677, 6272, 164, 10228, 2348, 102, 55788, 1213, 10134, 8218, 51429	690	66	20647	6.34734	0.000157729	3.21921e-06	2.53536e-06
GOTERM_CC_DIRECT	GO:0009925~basal plasma membrane	14	2.02312	3.92981e-07	6584, 3691, 6520, 6541, 4233, 8884, 4641, 8140, 667, 6536, 6558, 1956, 55914, 6507	690	69	20647	6.07137	0.000271906	5.43886e-06	4.28349e-06
GOTERM_CC_DIRECT	GO:0030175~filopodium	15	2.16763	4.29579e-07	55, 7430, 10381, 10160, 7412, 2683, 2043, 2823, 1525, 3936, 4478, 3655, 3688, 5756, 1605	690	81	20647	5.54133	0.000297225	5.8288e-06	4.5906e-06
GOTERM_CC_DIRECT	GO:0031258~lamellipodium membrane	9	1.30058	4.64298e-07	3690, 960, 10979, 1464, 84168, 25800, 1803, 10787, 23129	690	23	20647	11.7091	0.000321243	6.17874e-06	4.8662e-06
GOTERM_CC_DIRECT	GO:0031594~neuromuscular junction	15	2.16763	9.16833e-07	4355, 2045, 2043, 5270, 351, 1525, 3915, 1287, 3675, 3688, 3910, 3911, 4747, 55914, 43	690	86	20647	5.21916	0.000634248	1.19707e-05	9.42781e-06
GOTERM_CC_DIRECT	GO:0009898~cytoplasmic side of plasma membrane	17	2.45665	9.62314e-07	10160, 6521, 112574, 2760, 490, 22821, 27131, 3716, 29127, 10979, 23011, 2035, 5127, 999, 7803, 2539, 8826	690	112	20647	4.54191	0.0006657	1.23319e-05	9.71224e-06
GOTERM_CC_DIRECT	GO:0045202~synapse	42	6.06936	1.03877e-06	6210, 9123, 5881, 10052, 4311, 2771, 1462, 2171, 351, 176, 2767, 1499, 145864, 7855, 6845, 55327, 3678, 26050, 4649, 6507, 4040, 6560, 221935, 10082, 3690, 6386, 6520, 8664, 2782, 4061, 1191, 23191, 1404, 2776, 1785, 1267, 30011, 23011, 54549, 6810, 1947, 43	690	542	20647	2.31877	0.000718574	1.30697e-05	1.02933e-05
GOTERM_CC_DIRECT	GO:0005770~late endosome	20	2.89017	1.16955e-06	4074, 9367, 4891, 153129, 7251, 25978, 28956, 9482, 84888, 540, 5906, 3916, 3949, 79589, 3312, 85377, 89853, 8218, 3920, 27183	690	156	20647	3.83631	0.000809001	1.44523e-05	1.13822e-05
GOTERM_CC_DIRECT	GO:0005794~Golgi apparatus	70	10.1156	1.3881e-06	9741, 4891, 10490, 8455, 6950, 5862, 2196, 6272, 23327, 351, 2589, 3037, 79932, 10618, 999, 83871, 55647, 51765, 10972, 3678, 5738, 5272, 93343, 5870, 8301, 7412, 19, 2683, 2043, 162, 23413, 164, 1191, 10228, 684, 1622, 960, 1785, 55655, 567, 403, 50488, 54602, 649, 8614, 4074, 4035, 9445, 4036, 1363, 4864, 857, 5359, 4040, 9255, 382, 540, 23193, 2776, 102, 3949, 55832, 3105, 2697, 79589, 2773, 3…	690	1144	20647	1.83096	0.000960102	1.6852e-05	1.32721e-05
GOTERM_CC_DIRECT	GO:0005771~multivesicular body	11	1.5896	1.77867e-06	55, 684, 3916, 27243, 51510, 967, 51534, 55240, 7251, 25978, 23327	690	45	20647	7.31456	0.00123008	2.12214e-05	1.67134e-05
GOTERM_CC_DIRECT	GO:0072562~blood microparticle	19	2.74566	2.27173e-06	6386, 7037, 6521, 2162, 1191, 2, 3959, 3304, 2335, 731, 3312, 348, 733, 6513, 3674, 84000, 4478, 718, 5705	690	148	20647	3.84149	0.00157081	2.66447e-05	2.09846e-05
GOTERM_CC_DIRECT	GO:0014704~intercalated disc	11	1.5896	2.71827e-06	1525, 2702, 2697, 10052, 6513, 1495, 6548, 7082, 3688, 481, 1824	690	47	20647	7.0033	0.00187927	3.13507e-05	2.46909e-05
GOTERM_CC_DIRECT	GO:0030670~phagocytic vesicle membrane	14	2.02312	3.04603e-06	8673, 9367, 5881, 3105, 1785, 567, 6810, 6845, 83871, 55647, 3920, 5868, 4218, 51715	690	82	20647	5.10884	0.00210563	3.40591e-05	2.6824e-05
GOTERM_CC_DIRECT	GO:0030424~axon	32	4.62428	3.10777e-06	4036, 4311, 6091, 3480, 23129, 351, 214, 1496, 4741, 4642, 7855, 5754, 3996, 3897, 5339, 1639, 8829, 4747, 8826, 7431, 6683, 10381, 2043, 23413, 102, 667, 50488, 4753, 55714, 130074, 5868, 4856	690	372	20647	2.57404	0.00214827	3.40591e-05	2.6824e-05
GOTERM_CC_DIRECT	GO:0030669~clathrin-coated endocytic vesicle membrane	13	1.87861	3.13086e-06	8673, 4074, 7037, 4036, 3949, 1213, 10618, 348, 7855, 6845, 5868, 1956, 928	690	70	20647	5.55716	0.00216421	3.40591e-05	2.6824e-05
GOTERM_CC_DIRECT	GO:0043231~intracellular membrane-bounded organelle	63	9.10405	3.14997e-06	9026, 9343, 10490, 3480, 84888, 26154, 10938, 55647, 10015, 93343, 64121, 8301, 5796, 19, 2760, 83737, 162, 23413, 93185, 164, 1191, 8140, 27131, 684, 84313, 55655, 523, 2597, 645, 526, 967, 54602, 51534, 3608, 3920, 10103, 5868, 4856, 9445, 7148, 2054, 490, 492, 55788, 54978, 7415, 30845, 6845, 6888, 51704, 30844, 26509, 7037, 1495, 26505, 23193, 102, 2697, 23670, 3267, 1605, 949, 2539	690	1014	20647	1.85913	0.00217741	3.40591e-05	2.6824e-05
GOTERM_CC_DIRECT	GO:0042383~sarcolemma	16	2.31214	3.37609e-06	7412, 1293, 481, 1292, 1291, 3916, 79026, 301, 302, 633, 6513, 857, 3688, 308, 5339, 1605	690	109	20647	4.39239	0.00233353	3.59424e-05	2.83073e-05
GOTERM_CC_DIRECT	GO:0042995~cell projection	22	3.17919	3.69969e-06	7430, 5881, 7204, 7082, 391, 490, 58480, 790, 83706, 2702, 960, 667, 55714, 150696, 81, 6515, 6558, 10575, 5329, 4747, 87, 83481	690	200	20647	3.29155	0.00255691	3.87906e-05	3.05504e-05
GOTERM_CC_DIRECT	GO:0005903~brush border	12	1.7341	4.07786e-06	27131, 2317, 7430, 832, 4641, 4036, 4311, 4642, 5339, 103910, 4637, 87	690	60	20647	5.98464	0.00281791	4.21176e-05	3.31707e-05
GOTERM_CC_DIRECT	GO:0043025~neuronal cell body	32	4.62428	5.33574e-06	9026, 7345, 5881, 10490, 6533, 4311, 3320, 790, 3480, 2823, 4926, 214, 4642, 5754, 3676, 6647, 3897, 1639, 5518, 6507, 4040, 10381, 8301, 2045, 9590, 1152, 23191, 348, 6558, 5868, 4856, 4218	690	382	20647	2.50665	0.00368553	5.4299e-05	4.27644e-05
GOTERM_CC_DIRECT	GO:0030496~midbody	21	3.03468	5.57152e-06	6683, 5586, 2771, 25978, 9493, 4628, 1500, 55165, 29127, 51056, 1785, 302, 27243, 2773, 403, 6513, 51510, 5501, 27183, 4218, 8826	690	189	20647	3.3248	0.00384808	5.58767e-05	4.4007e-05
GOTERM_CC_DIRECT	GO:0031225~anchored component of membrane	16	2.31214	5.94065e-06	8794, 135228, 8000, 4684, 8482, 250, 251, 4061, 80740, 684, 1368, 966, 5329, 27293, 1604, 43	690	114	20647	4.19975	0.0041025	5.87275e-05	4.62522e-05
GOTERM_CC_DIRECT	GO:0043235~receptor complex	23	3.3237	6.98483e-06	3690, 3691, 3693, 4035, 4233, 4036, 7049, 2045, 2022, 2043, 3480, 351, 3949, 2049, 2321, 7436, 3675, 3688, 8829, 26050, 1956, 51704, 1438	690	225	20647	3.05881	0.00482186	6.80775e-05	5.36159e-05
GOTERM_CC_DIRECT	GO:0005923~bicellular tight junction	17	2.45665	7.78256e-06	50848, 9414, 26, 7082, 9074, 4072, 1525, 1499, 1003, 1366, 54587, 7855, 79827, 55327, 10015, 57826, 83481	690	131	20647	3.88316	0.00537108	7.47991e-05	5.89097e-05
GOTERM_CC_DIRECT	GO:0032991~macromolecular complex	47	6.79191	8.92096e-06	50848, 4052, 5586, 10808, 3320, 2054, 7082, 3066, 790, 351, 23180, 80740, 4926, 54472, 1499, 1213, 7415, 857, 6647, 10410, 718, 1956, 5859, 3690, 7430, 7276, 6541, 6643, 5576, 24145, 2683, 1292, 83737, 1291, 142, 1191, 3329, 1525, 1029, 56886, 3304, 1785, 2035, 5764, 81, 5501, 928	690	697	20647	2.01778	0.00615432	8.45658e-05	6.66017e-05
GOTERM_CC_DIRECT	GO:0030667~secretory granule membrane	15	2.16763	1.15563e-05	8673, 5870, 4311, 1363, 2683, 391, 2171, 960, 26002, 965, 6515, 6845, 10972, 1604, 8826	690	106	20647	4.23441	0.0079651	0.000108067	8.51104e-05
GOTERM_CC_DIRECT	GO:0022624~proteasome accessory complex	7	1.01156	1.2205e-05	5706, 5708, 5700, 5701, 5702, 5704, 5705	690	17	20647	12.3213	0.00841036	0.00011113	8.75228e-05
GOTERM_CC_DIRECT	GO:0098797~plasma membrane protein complex	7	1.01156	1.2205e-05	3339, 79026, 302, 4035, 6533, 4756, 6281	690	17	20647	12.3213	0.00841036	0.00011113	8.75228e-05
GOTERM_CC_DIRECT	GO:0031528~microvillus membrane	9	1.30058	1.2421e-05	3690, 7430, 6286, 1499, 6533, 150696, 4478, 1836, 8140	690	34	20647	7.92084	0.00855857	0.000111628	8.7915e-05
GOTERM_CC_DIRECT	GO:0000813~ESCRT I complex	6	0.867052	1.59413e-05	93343, 55048, 89853, 7251, 51160, 55293	690	11	20647	16.3217	0.0109708	0.000139638	0.000109975
GOTERM_CC_DIRECT	GO:0000221~vacuolar proton-transporting V-type ATPase, V1 domain	6	0.867052	1.59413e-05	51606, 523, 525, 526, 529, 9550	690	11	20647	16.3217	0.0109708	0.000139638	0.000109975
GOTERM_CC_DIRECT	GO:0012505~endomembrane system	19	2.74566	1.8865e-05	286410, 5870, 5881, 1462, 2054, 23348, 9482, 176, 10228, 6809, 1213, 51520, 81542, 23011, 6810, 55647, 8218, 5868, 51715	690	172	20647	3.30547	0.0129699	0.000162553	0.000128022
GOTERM_CC_DIRECT	GO:0005902~microvillus	12	1.7341	1.90271e-05	960, 7430, 1267, 523, 4641, 7412, 4642, 525, 150696, 4478, 526, 529	690	70	20647	5.12969	0.0130806	0.000162553	0.000128022
GOTERM_CC_DIRECT	GO:0005764~lysosome	27	3.90173	2.01985e-05	9367, 4891, 4036, 6272, 3916, 1213, 51520, 3037, 3312, 55004, 58533, 4864, 6647, 51028, 27183, 53, 55, 64121, 6643, 153129, 64129, 25978, 100, 3949, 5305, 3920, 949	690	313	20647	2.58123	0.0138803	0.000170456	0.000134246
GOTERM_CC_DIRECT	GO:0043202~lysosomal lumen	14	2.02312	2.25051e-05	6383, 10082, 6385, 2760, 1462, 3320, 23646, 176, 3339, 3312, 1464, 633, 3920, 53	690	98	20647	4.27474	0.0154531	0.000187633	0.000147775
GOTERM_CC_DIRECT	GO:0035577~azurophil granule membrane	11	1.5896	2.29958e-05	8673, 55, 684, 3916, 8895, 55004, 2683, 967, 6845, 3920, 8904	690	59	20647	5.5789	0.0157873	0.000189441	0.000149199
GOTERM_CC_DIRECT	GO:0098685~Schaffer collateral - CA1 synapse	14	2.02312	3.11889e-05	8573, 4355, 2045, 9590, 2043, 6809, 1500, 1499, 832, 5764, 5217, 3688, 5327, 4747	690	101	20647	4.14777	0.0213518	0.000253914	0.000199976
GOTERM_CC_DIRECT	GO:0030056~hemidesmosome	5	0.722543	3.97045e-05	3691, 667, 5339, 83481, 55914	690	7	20647	21.3737	0.027102	0.000319483	0.000251616
GOTERM_CC_DIRECT	GO:0031526~brush border membrane	11	1.5896	4.14904e-05	6584, 2348, 64078, 4891, 6575, 8884, 4036, 9429, 2683, 3320, 340024	690	63	20647	5.22468	0.0283037	0.000330016	0.000259911
GOTERM_CC_DIRECT	GO:0045177~apical part of cell	12	1.7341	4.75621e-05	55, 760, 7430, 3949, 1499, 4891, 7412, 4478, 7082, 5327, 103910, 351	690	77	20647	4.66335	0.032378	0.000371053	0.000292231
GOTERM_CC_DIRECT	GO:0071944~cell periphery	11	1.5896	4.77221e-05	7430, 5881, 1499, 10381, 3675, 4478, 3875, 51765, 6558, 1191, 83481	690	64	20647	5.14305	0.0324851	0.000371053	0.000292231
GOTERM_CC_DIRECT	GO:0035578~azurophil granule lumen	13	1.87861	4.90434e-05	6386, 7276, 2760, 2171, 387921, 54472, 2512, 302, 7415, 8836, 10694, 10576, 718	690	91	20647	4.27474	0.0333694	0.00037709	0.000296985
GOTERM_CC_DIRECT	GO:0000139~Golgi membrane	44	6.35838	7.07164e-05	9367, 11261, 9445, 5862, 90161, 23646, 4926, 2348, 2589, 26154, 3037, 79932, 7855, 10134, 857, 3996, 10972, 6868, 3998, 1956, 51606, 5870, 4684, 2683, 58480, 162, 164, 10228, 540, 102, 3105, 1785, 2697, 152007, 523, 2773, 567, 403, 23011, 6513, 966, 54602, 4218, 1604	690	691	20647	1.90538	0.0477593	0.000537755	0.000423521
GOTERM_CC_DIRECT	GO:0030132~clathrin coat of coated pit	5	0.722543	7.73079e-05	58513, 1213, 1211, 8301, 8218	690	8	20647	18.702	0.0520932	0.000575237	0.000453041
GOTERM_CC_DIRECT	GO:0002199~zona pellucida receptor complex	5	0.722543	7.73079e-05	7203, 6950, 10694, 10576, 10575	690	8	20647	18.702	0.0520932	0.000575237	0.000453041
GOTERM_CC_DIRECT	GO:0032154~cleavage furrow	10	1.44509	7.83707e-05	4628, 55165, 29127, 10617, 83872, 5586, 23011, 5501, 3688, 382	690	55	20647	5.44058	0.0527902	0.000576941	0.000454383
GOTERM_CC_DIRECT	GO:0098793~presynapse	18	2.60116	8.79834e-05	6386, 8775, 4311, 2030, 9550, 382, 23513, 164, 5906, 1785, 3312, 2596, 6513, 5501, 5217, 55327, 6814, 51429	690	176	20647	3.06033	0.0590706	0.00064089	0.000504747
GOTERM_CC_DIRECT	GO:0015629~actin cytoskeleton	23	3.3237	9.66998e-05	7430, 8573, 7168, 4641, 1495, 4082, 2317, 3936, 79026, 832, 2321, 1496, 667, 4642, 11034, 999, 81, 8407, 5756, 5868, 6868, 4659, 8826	690	267	20647	2.57765	0.0647295	0.000697044	0.000548973
GOTERM_CC_DIRECT	GO:0098637~protein complex involved in cell-matrix adhesion	5	0.722543	0.000135477	3915, 284217, 4811, 5329, 3912	690	9	20647	16.624	0.0894952	0.000966492	0.000761183
GOTERM_CC_DIRECT	GO:0044291~cell-cell contact zone	7	1.01156	0.00013902	79026, 5819, 9414, 2697, 4301, 57826, 23513	690	25	20647	8.37849	0.0917257	0.000981655	0.000773124
GOTERM_CC_DIRECT	GO:0005834~heterotrimeric G-protein complex	8	1.15607	0.000160376	2778, 2767, 2776, 2773, 2783, 2771, 2782, 2790	690	36	20647	6.6496	0.105051	0.00112101	0.000882875
GOTERM_CC_DIRECT	GO:0031092~platelet alpha granule membrane	6	0.867052	0.000180701	135228, 3690, 5099, 334, 3674, 928	690	17	20647	10.5611	0.117553	0.00125045	0.000984822
GOTERM_CC_DIRECT	GO:1990877~Lst4-Lst7 complex	5	0.722543	0.000219833	64121, 55004, 8649, 153129, 28956	690	10	20647	14.9616	0.141133	0.00149912	0.00118066
GOTERM_CC_DIRECT	GO:0035579~specific granule membrane	12	1.7341	0.00022101	8673, 5906, 102, 5795, 55004, 57153, 81619, 966, 8649, 6515, 5329, 28956	690	91	20647	3.94591	0.141833	0.00149912	0.00118066
GOTERM_CC_DIRECT	GO:0005802~trans-Golgi network	18	2.60116	0.000223134	4074, 286410, 5870, 4891, 4311, 9482, 10228, 540, 51056, 1785, 23011, 10618, 6810, 999, 6845, 8218, 3920, 51429	690	190	20647	2.83483	0.143093	0.00149912	0.00118066
GOTERM_CC_DIRECT	GO:0031201~SNARE complex	9	1.30058	0.000229479	8673, 10228, 6809, 10490, 8775, 6810, 2054, 6845, 9482	690	50	20647	5.38617	0.146848	0.00152692	0.00120256
GOTERM_CC_DIRECT	GO:0005796~Golgi lumen	13	1.87861	0.000237394	6383, 10082, 4582, 6385, 1462, 351, 176, 3339, 2159, 1464, 633, 4323, 1605	690	107	20647	3.63553	0.15151	0.0015353	0.00120916
GOTERM_CC_DIRECT	GO:0098552~side of membrane	13	1.87861	0.000237394	8794, 135228, 8000, 10082, 4241, 250, 251, 4061, 684, 1368, 27293, 1604, 43	690	107	20647	3.63553	0.15151	0.0015353	0.00120916
GOTERM_CC_DIRECT	GO:0032588~trans-Golgi network membrane	13	1.87861	0.000237394	4074, 9367, 5870, 162, 164, 351, 10228, 2778, 540, 1213, 1211, 3996, 4218	690	107	20647	3.63553	0.15151	0.0015353	0.00120916
GOTERM_CC_DIRECT	GO:0044297~cell body	11	1.5896	0.000260845	1525, 22948, 7203, 6950, 2771, 10574, 10694, 6558, 10576, 10575, 23129	690	78	20647	4.21994	0.165171	0.00167134	0.0013163
GOTERM_CC_DIRECT	GO:0044295~axonal growth cone	7	1.01156	0.000332823	23191, 2823, 3320, 2043, 3897, 4756, 4649	690	29	20647	7.22284	0.205746	0.00211297	0.00166411
GOTERM_CC_DIRECT	GO:0043005~neuron projection	27	3.90173	0.000367483	5881, 4355, 6091, 2823, 2821, 6809, 2049, 4642, 6845, 1639, 8829, 8826, 5518, 6507, 7431, 4684, 3672, 2045, 2043, 23191, 1525, 5906, 30011, 5127, 81, 55714, 6558	690	374	20647	2.16023	0.224576	0.0023118	0.00182071
GOTERM_CC_DIRECT	GO:0005921~gap junction	6	0.867052	0.000416635	2702, 2697, 10052, 24145, 7082, 4856	690	20	20647	8.97696	0.250517	0.0025974	0.00204564
GOTERM_CC_DIRECT	GO:0002116~semaphorin receptor complex	5	0.722543	0.000491226	5361, 4753, 23654, 8829, 23129	690	12	20647	12.468	0.288238	0.00303508	0.00239034
GOTERM_CC_DIRECT	GO:0030018~Z disc	14	2.02312	0.000638323	9124, 51719, 10273, 6521, 2317, 1499, 667, 6513, 81, 5339, 103910, 4659, 6717, 87	690	136	20647	3.08033	0.357161	0.00390902	0.00307864
GOTERM_CC_DIRECT	GO:0000502~proteasome complex	9	1.30058	0.000648383	5706, 5708, 7415, 5700, 5887, 5701, 5702, 5704, 5705	690	58	20647	4.64325	0.361623	0.0039358	0.00309973
GOTERM_CC_DIRECT	GO:0001725~stress fiber	10	1.44509	0.000702485	4628, 9124, 2317, 3936, 3611, 7168, 10979, 81, 103910, 87	690	73	20647	4.09907	0.385097	0.00419069	0.00330047
GOTERM_CC_DIRECT	GO:0070821~tertiary granule membrane	10	1.44509	0.000702485	8673, 84418, 102, 8655, 81619, 966, 8649, 6515, 57826, 28956	690	73	20647	4.09907	0.385097	0.00419069	0.00330047
GOTERM_CC_DIRECT	GO:0045111~intermediate filament cytoskeleton	9	1.30058	0.000728514	7431, 5586, 6279, 667, 4323, 4741, 10694, 5339, 83481	690	59	20647	4.56455	0.396081	0.00430882	0.0033935
GOTERM_CC_DIRECT	GO:0030665~clathrin-coated vesicle membrane	7	1.01156	0.000817859	9026, 51606, 523, 526, 529, 162, 164	690	34	20647	6.16066	0.432316	0.00479626	0.0037774
GOTERM_CC_DIRECT	GO:0016327~apicolateral plasma membrane	6	0.867052	0.00102272	1525, 1499, 1366, 7082, 9074, 83481	690	24	20647	7.4808	0.507411	0.00594722	0.00468386
GOTERM_CC_DIRECT	GO:0005587~collagen type IV trimer	4	0.578035	0.0011711	1288, 1287, 1284, 1282	690	7	20647	17.099	0.55553	0.00675332	0.00531873
GOTERM_CC_DIRECT	GO:0090543~Flemming body	7	1.01156	0.00129886	55165, 29127, 10015, 382, 27183, 7251, 9493	690	37	20647	5.66114	0.593184	0.00742818	0.00585023
GOTERM_CC_DIRECT	GO:0045334~clathrin-coated endocytic vesicle	6	0.867052	0.00149792	1785, 55788, 1213, 1211, 8301, 8218	690	26	20647	6.90535	0.645603	0.0084964	0.00669153
GOTERM_CC_DIRECT	GO:0005579~membrane attack complex	4	0.578035	0.00182737	731, 732, 733, 729	690	8	20647	14.9616	0.717957	0.0102808	0.00809688
GOTERM_CC_DIRECT	GO:0031093~platelet alpha granule lumen	9	1.30058	0.00186864	2, 2335, 10490, 81, 2162, 87, 1191, 83706, 351	690	68	20647	3.96042	0.725913	0.0104282	0.00821299
GOTERM_CC_DIRECT	GO:0030133~transport vesicle	11	1.5896	0.00201041	9367, 2778, 4074, 2348, 11261, 633, 523, 10618, 966, 10972, 1604	690	101	20647	3.25896	0.751573	0.0111296	0.00876539
GOTERM_CC_DIRECT	GO:0031527~filopodium membrane	5	0.722543	0.002589	3690, 2596, 3675, 84168, 382	690	18	20647	8.312	0.833692	0.014107	0.0111103
GOTERM_CC_DIRECT	GO:0031143~pseudopodium	5	0.722543	0.002589	1267, 81, 4478, 6845, 87	690	18	20647	8.312	0.833692	0.014107	0.0111103
GOTERM_CC_DIRECT	GO:0031234~extrinsic component of cytoplasmic side of plasma membrane	9	1.30058	0.00320122	27131, 3716, 29127, 10160, 10979, 112574, 5127, 51429, 8826	690	74	20647	3.63931	0.89126	0.0171011	0.0134684
GOTERM_CC_DIRECT	GO:0000814~ESCRT II complex	3	0.433526	0.00326207	84313, 11267, 51028	690	3	20647	29.9232	0.895758	0.0171011	0.0134684
GOTERM_CC_DIRECT	GO:0043259~laminin-10 complex	3	0.433526	0.00326207	3915, 3911, 3912	690	3	20647	29.9232	0.895758	0.0171011	0.0134684
GOTERM_CC_DIRECT	GO:0005606~laminin-1 complex	3	0.433526	0.00326207	3915, 284217, 3912	690	3	20647	29.9232	0.895758	0.0171011	0.0134684
GOTERM_CC_DIRECT	GO:0070381~endosome to plasma membrane transport vesicle	3	0.433526	0.00326207	5870, 8301, 351	690	3	20647	29.9232	0.895758	0.0171011	0.0134684
GOTERM_CC_DIRECT	GO:0030426~growth cone	13	1.87861	0.00345107	10381, 5881, 351, 1525, 6809, 1500, 1785, 10409, 8239, 3676, 4747, 8826, 4649	690	145	20647	2.68277	0.908578	0.0179559	0.0141416
GOTERM_CC_DIRECT	GO:0043197~dendritic spine	14	2.02312	0.00365397	9026, 10160, 4355, 2043, 351, 2823, 23191, 23181, 1500, 6810, 5501, 3688, 4218, 87	690	165	20647	2.53894	0.920594	0.0188698	0.0148613
GOTERM_CC_DIRECT	GO:0072534~perineuronal net	4	0.578035	0.00372481	176, 1404, 145864, 1462	690	10	20647	11.9693	0.924406	0.0190931	0.0150372
GOTERM_CC_DIRECT	GO:0008021~synaptic vesicle	12	1.7341	0.00376031	6809, 3916, 10490, 8301, 4311, 6810, 5127, 2054, 51138, 4218, 5868, 351	690	128	20647	2.8053	0.926247	0.0191334	0.0150689
GOTERM_CC_DIRECT	GO:0001772~immunological synapse	7	1.01156	0.00406271	7430, 214, 5795, 490, 3383, 10015, 23513	690	46	20647	4.55353	0.940222	0.0204856	0.0161339
GOTERM_CC_DIRECT	GO:0030864~cortical actin cytoskeleton	8	1.15607	0.00408529	3927, 6513, 11034, 81, 999, 3996, 8826, 87	690	61	20647	3.92435	0.941153	0.0204856	0.0161339
GOTERM_CC_DIRECT	GO:0014069~postsynaptic density	19	2.74566	0.00417097	9026, 6223, 6156, 4355, 6136, 23413, 23513, 25978, 2171, 23380, 102, 1785, 23362, 832, 2596, 50488, 54910, 6536, 4218	690	269	20647	2.11353	0.944554	0.0207648	0.0163538
GOTERM_CC_DIRECT	GO:0016342~catenin complex	6	0.867052	0.00446009	1500, 1499, 1003, 1496, 1495, 999	690	33	20647	5.44058	0.954647	0.0220456	0.0173625
GOTERM_CC_DIRECT	GO:0035580~specific granule lumen	8	1.15607	0.00489362	7077, 23191, 5806, 54472, 26, 567, 8836, 3608	690	63	20647	3.79977	0.966449	0.0240169	0.0189151
GOTERM_CC_DIRECT	GO:0098850~extrinsic component of synaptic vesicle membrane	4	0.578035	0.00499548	51606, 523, 525, 526	690	11	20647	10.8812	0.968744	0.0241739	0.0190387
GOTERM_CC_DIRECT	GO:0017101~aminoacyl-tRNA synthetase multienzyme complex	4	0.578035	0.00499548	9255, 51520, 3735, 5859	690	11	20647	10.8812	0.968744	0.0241739	0.0190387
GOTERM_CC_DIRECT	GO:1905370~serine-type endopeptidase complex	5	0.722543	0.00556836	10747, 2159, 5329, 718, 2219	690	22	20647	6.80072	0.979018	0.0267591	0.0210747
GOTERM_CC_DIRECT	GO:0005643~nuclear pore	10	1.44509	0.00584218	9961, 1984, 27243, 4641, 3267, 51510, 23225, 27183, 25978, 5902	690	99	20647	3.02254	0.982658	0.0278813	0.0219585
GOTERM_CC_DIRECT	GO:0030905~retromer, tubulation complex	3	0.433526	0.00637981	27131, 6643, 58533	690	4	20647	22.4424	0.988073	0.0300328	0.023653
GOTERM_CC_DIRECT	GO:0098559~cytoplasmic side of early endosome membrane	3	0.433526	0.00637981	27131, 23011, 5868	690	4	20647	22.4424	0.988073	0.0300328	0.023653
GOTERM_CC_DIRECT	GO:0097708~intracellular vesicle	5	0.722543	0.00656543	19, 4756, 162, 1956, 164	690	23	20647	6.50504	0.98952	0.0306978	0.0241767
GOTERM_CC_DIRECT	GO:0033116~endoplasmic reticulum-Golgi intermediate compartment membrane	9	1.30058	0.00693584	2348, 2589, 5862, 966, 10134, 6091, 10972, 3998, 1604	690	84	20647	3.20606	0.991903	0.0322121	0.0253693
GOTERM_CC_DIRECT	GO:0030139~endocytic vesicle	8	1.15607	0.00743729	10938, 30011, 19, 30845, 1803, 5868, 382, 30844	690	68	20647	3.52038	0.994292	0.0343107	0.0270222
GOTERM_CC_DIRECT	GO:0043083~synaptic cleft	5	0.722543	0.00767397	3915, 348, 3910, 3911, 43	690	24	20647	6.234	0.99516	0.0351681	0.0276974
GOTERM_CC_DIRECT	GO:0055037~recycling endosome	12	1.7341	0.00772789	8673, 10228, 4241, 286410, 4891, 7037, 10490, 11267, 3688, 164, 9482, 351	690	141	20647	2.54665	0.995339	0.0351822	0.0277086
GOTERM_CC_DIRECT	GO:0001527~microfibril	4	0.578035	0.00823871	4052, 2201, 2200, 8076	690	13	20647	9.20713	0.996736	0.0372626	0.029347
GOTERM_CC_DIRECT	GO:0097418~neurofibrillary tangle	3	0.433526	0.0103984	8301, 4741, 1191	690	5	20647	17.9539	0.999278	0.0461264	0.0363279
GOTERM_CC_DIRECT	GO:0099738~cell cortex region	3	0.433526	0.0103984	4926, 10121, 1639	690	5	20647	17.9539	0.999278	0.0461264	0.0363279
GOTERM_CC_DIRECT	GO:0071986~Ragulator complex	3	0.433526	0.0103984	55004, 8649, 28956	690	5	20647	17.9539	0.999278	0.0461264	0.0363279
GOTERM_CC_DIRECT	GO:0012507~ER to Golgi transport vesicle membrane	7	1.01156	0.011577	2348, 3105, 10490, 567, 966, 10972, 3998	690	57	20647	3.67478	0.999683	0.0510272	0.0401876
GOTERM_CC_DIRECT	GO:0005901~caveola	8	1.15607	0.012486	4040, 51293, 26509, 6513, 857, 481, 949, 3480	690	75	20647	3.19181	0.999833	0.0546857	0.043069
GOTERM_CC_DIRECT	GO:0032585~multivesicular body membrane	5	0.722543	0.0150464	27243, 51510, 967, 54602, 25978	690	29	20647	5.15917	0.999972	0.0643668	0.0506935
GOTERM_CC_DIRECT	GO:0015630~microtubule cytoskeleton	14	2.02312	0.0152278	6683, 10381, 11261, 57551, 768211, 2597, 403, 667, 10121, 5127, 1639, 8826, 5518, 84790	690	197	20647	2.12652	0.999976	0.0643668	0.0506935
GOTERM_CC_DIRECT	GO:0035748~myelin sheath abaxonal region	3	0.433526	0.0152546	1267, 3688, 23513	690	6	20647	14.9616	0.999976	0.0643668	0.0506935
GOTERM_CC_DIRECT	GO:0071439~clathrin complex	3	0.433526	0.0152546	1213, 1211, 8218	690	6	20647	14.9616	0.999976	0.0643668	0.0506935
GOTERM_CC_DIRECT	GO:0035749~myelin sheath adaxonal region	3	0.433526	0.0152546	1267, 302, 6810	690	6	20647	14.9616	0.999976	0.0643668	0.0506935
GOTERM_CC_DIRECT	GO:0097443~sorting endosome	3	0.433526	0.0152546	3949, 8218, 8829	690	6	20647	14.9616	0.999976	0.0643668	0.0506935
GOTERM_CC_DIRECT	GO:0005874~microtubule	20	2.89017	0.0158311	908, 6683, 10381, 8655, 22948, 7203, 6950, 10808, 9493, 29127, 1785, 1267, 667, 10574, 10694, 1639, 10576, 10575, 8826, 84790	690	331	20647	1.80805	0.999984	0.0660841	0.052046
GOTERM_CC_DIRECT	GO:0101003~ficolin-1-rich granule membrane	7	1.01156	0.0158525	3916, 8655, 55004, 965, 6515, 3920, 1604	690	61	20647	3.43381	0.999984	0.0660841	0.052046
GOTERM_CC_DIRECT	GO:0043209~myelin sheath	5	0.722543	0.0169139	760, 4642, 3320, 5339, 2824	690	30	20647	4.9872	0.999993	0.0700863	0.055198
GOTERM_CC_DIRECT	GO:0005884~actin filament	9	1.30058	0.0177084	3936, 7430, 301, 7168, 54857, 5756, 8826, 87, 4649	690	99	20647	2.72029	0.999996	0.0729417	0.0574469
GOTERM_CC_DIRECT	GO:1904115~axon cytoplasm	7	1.01156	0.0196995	6683, 7345, 4355, 23011, 667, 6647, 4747	690	64	20647	3.27285	0.999999	0.0806632	0.0635281
GOTERM_CC_DIRECT	GO:0005773~vacuole	4	0.578035	0.0207742	6809, 4891, 6810, 8836	690	18	20647	6.6496	1	0.0830716	0.0654249
GOTERM_CC_DIRECT	GO:0043034~costamere	4	0.578035	0.0207742	6385, 79026, 5339, 1605	690	18	20647	6.6496	1	0.0830716	0.0654249
GOTERM_CC_DIRECT	GO:0098794~postsynapse	11	1.5896	0.0208463	6809, 7204, 6810, 999, 5217, 5327, 2030, 382, 9294, 5705, 55914	690	142	20647	2.31799	1	0.0830716	0.0654249
GOTERM_CC_DIRECT	GO:0016461~unconventional myosin complex	3	0.433526	0.0208879	4641, 4637, 4649	690	7	20647	12.8242	1	0.0830716	0.0654249
GOTERM_CC_DIRECT	GO:0030130~clathrin coat of trans-Golgi network vesicle	3	0.433526	0.0208879	1213, 1211, 8218	690	7	20647	12.8242	1	0.0830716	0.0654249
GOTERM_CC_DIRECT	GO:0002102~podosome	5	0.722543	0.0210672	3936, 7412, 7082, 58480, 83706	690	32	20647	4.6755	1	0.0831433	0.0654813
GOTERM_CC_DIRECT	GO:0030425~dendrite	25	3.61272	0.0211463	6533, 4036, 4311, 2771, 4926, 6809, 2049, 214, 3312, 7855, 3897, 5339, 5518, 10381, 10160, 2045, 1152, 2043, 23413, 102, 348, 2596, 50488, 5868, 4856	690	460	20647	1.62626	1	0.0831433	0.0654813
GOTERM_CC_DIRECT	GO:0030660~Golgi-associated vesicle membrane	4	0.578035	0.0240705	84888, 5297, 2697, 9445	690	19	20647	6.29962	1	0.0935776	0.0736992
GOTERM_CC_DIRECT	GO:0030140~trans-Golgi network transport vesicle	4	0.578035	0.0240705	10618, 10972, 4218, 6272	690	19	20647	6.29962	1	0.0935776	0.0736992
GOTERM_CC_DIRECT	GO:0048787~presynaptic active zone membrane	5	0.722543	0.0257939	2823, 6809, 6810, 3675, 2054	690	34	20647	4.40047	1	0.099717	0.0785344
GOTERM_CC_DIRECT	GO:1990904~ribonucleoprotein complex	13	1.87861	0.0269551	3181, 9961, 7431, 9343, 3178, 3304, 2597, 3312, 81, 79727, 3608, 10146, 8826	690	191	20647	2.03666	1	0.103627	0.0816141
GOTERM_CC_DIRECT	GO:0031965~nuclear membrane	16	2.31214	0.0311029	6386, 6683, 9123, 3691, 26509, 23225, 6272, 1910, 2776, 1003, 2597, 327, 51246, 1956, 8904, 55914	690	263	20647	1.82042	1	0.118279	0.093153
GOTERM_CC_DIRECT	GO:0019897~extrinsic component of plasma membrane	5	0.722543	0.031108	4926, 4240, 54472, 6768, 6281	690	36	20647	4.156	1	0.118279	0.093153
GOTERM_CC_DIRECT	GO:0030863~cortical cytoskeleton	4	0.578035	0.0314579	7430, 832, 2035, 6521	690	21	20647	5.69965	1	0.118309	0.093177
GOTERM_CC_DIRECT	GO:0098688~parallel fiber to Purkinje cell synapse	4	0.578035	0.0314579	2823, 9123, 6536, 492	690	21	20647	5.69965	1	0.118309	0.093177
GOTERM_CC_DIRECT	GO:0005783~endoplasmic reticulum	52	7.51445	0.0327617	11261, 10052, 351, 51520, 51246, 6548, 10134, 1936, 7837, 10972, 3678, 3998, 51569, 6683, 5351, 286410, 7412, 24145, 2043, 1191, 51293, 1622, 2159, 6238, 4017, 54602, 8614, 7803, 1824, 10273, 4036, 25800, 9482, 10558, 7415, 4864, 857, 5954, 79837, 30844, 4040, 6584, 9255, 64222, 56886, 3304, 3105, 2697, 79589, 2135, 348, 5764	690	1175	20647	1.32426	1	0.122546	0.0965142
GOTERM_CC_DIRECT	GO:0016600~flotillin complex	3	0.433526	0.0342609	1499, 1495, 999	690	9	20647	9.9744	1	0.125442	0.0987948
GOTERM_CC_DIRECT	GO:0005915~zonula adherens	3	0.433526	0.0342609	5819, 1500, 1495	690	9	20647	9.9744	1	0.125442	0.0987948
GOTERM_CC_DIRECT	GO:0043256~laminin complex	3	0.433526	0.0342609	3915, 59277, 3912	690	9	20647	9.9744	1	0.125442	0.0987948
GOTERM_CC_DIRECT	GO:0031232~extrinsic component of external side of plasma membrane	3	0.433526	0.0342609	301, 5270, 2219	690	9	20647	9.9744	1	0.125442	0.0987948
GOTERM_CC_DIRECT	GO:0016234~inclusion body	4	0.578035	0.0355458	5706, 3304, 9529, 5705	690	22	20647	5.44058	1	0.129461	0.10196
GOTERM_CC_DIRECT	GO:1904724~tertiary granule lumen	6	0.867052	0.0385409	7077, 23191, 5806, 567, 8836, 3608	690	56	20647	3.20606	1	0.139635	0.109973
GOTERM_CC_DIRECT	GO:0045211~postsynaptic membrane	13	1.87861	0.04148	3690, 6533, 8301, 23513, 23380, 1785, 1499, 3675, 6536, 55327, 3678, 1605, 8829	690	204	20647	1.90687	1	0.147164	0.115902
GOTERM_CC_DIRECT	GO:0097197~tetraspanin-enriched microdomain	3	0.433526	0.041895	10867, 102, 81619	690	10	20647	8.97696	1	0.147164	0.115902
GOTERM_CC_DIRECT	GO:0005916~fascia adherens	3	0.433526	0.041895	1499, 2697, 87	690	10	20647	8.97696	1	0.147164	0.115902
GOTERM_CC_DIRECT	GO:0005883~neurofilament	3	0.433526	0.041895	4741, 8829, 4747	690	10	20647	8.97696	1	0.147164	0.115902
GOTERM_CC_DIRECT	GO:0005838~proteasome regulatory particle	3	0.433526	0.041895	5708, 5700, 5705	690	10	20647	8.97696	1	0.147164	0.115902
GOTERM_CC_DIRECT	GO:0098684~photoreceptor ribbon synapse	3	0.433526	0.041895	3312, 490, 1605	690	10	20647	8.97696	1	0.147164	0.115902
GOTERM_CC_DIRECT	GO:0031252~cell leading edge	6	0.867052	0.0438293	7431, 3691, 667, 9748, 1639, 23513	690	58	20647	3.0955	1	0.153181	0.120641
GOTERM_CC_DIRECT	GO:0044754~autolysosome	3	0.433526	0.0500949	2512, 3916, 3920	690	11	20647	8.16087	1	0.174199	0.137194
GOTERM_CC_DIRECT	GO:0060170~ciliary membrane	6	0.867052	0.0556497	2821, 8573, 10938, 54587, 150696, 4218	690	62	20647	2.89579	1	0.192548	0.151645
GOTERM_CC_DIRECT	GO:1904930~amphisome membrane	3	0.433526	0.0588145	27243, 51510, 25978	690	12	20647	7.4808	1	0.200491	0.157901
GOTERM_CC_DIRECT	GO:0005614~interstitial matrix	3	0.433526	0.0588145	25890, 64856, 3371	690	12	20647	7.4808	1	0.200491	0.157901
GOTERM_CC_DIRECT	GO:0030904~retromer complex	3	0.433526	0.0588145	27131, 6643, 58533	690	12	20647	7.4808	1	0.200491	0.157901
GOTERM_CC_DIRECT	GO:0070160~occluding junction	4	0.578035	0.0597922	50848, 2697, 4301, 7082	690	27	20647	4.43306	1	0.202824	0.159739
GOTERM_CC_DIRECT	GO:0043296~apical junction complex	4	0.578035	0.0653695	5819, 5586, 999, 7082	690	28	20647	4.27474	1	0.211233	0.166362
GOTERM_CC_DIRECT	GO:0001891~phagocytic cup	4	0.578035	0.0653695	27131, 3936, 1785, 301	690	28	20647	4.27474	1	0.211233	0.166362
GOTERM_CC_DIRECT	GO:0005589~collagen type VI trimer	2	0.289017	0.0656289	1293, 1291	690	2	20647	29.9232	1	0.211233	0.166362
GOTERM_CC_DIRECT	GO:0034674~integrin alpha5-beta1 complex	2	0.289017	0.0656289	3688, 3678	690	2	20647	29.9232	1	0.211233	0.166362
GOTERM_CC_DIRECT	GO:0034750~Scrib-APC-beta-catenin complex	2	0.289017	0.0656289	1499, 23513	690	2	20647	29.9232	1	0.211233	0.166362
GOTERM_CC_DIRECT	GO:0098966~perisynaptic extracellular matrix	2	0.289017	0.0656289	176, 3371	690	2	20647	29.9232	1	0.211233	0.166362
GOTERM_CC_DIRECT	GO:1990184~amino acid transport complex	2	0.289017	0.0656289	6520, 8140	690	2	20647	29.9232	1	0.211233	0.166362
GOTERM_CC_DIRECT	GO:1990665~AnxA2-p11 complex	2	0.289017	0.0656289	302, 6281	690	2	20647	29.9232	1	0.211233	0.166362
GOTERM_CC_DIRECT	GO:0034667~integrin alpha3-beta1 complex	2	0.289017	0.0656289	3675, 3688	690	2	20647	29.9232	1	0.211233	0.166362
GOTERM_CC_DIRECT	GO:1990777~lipoprotein particle	2	0.289017	0.0656289	348, 351	690	2	20647	29.9232	1	0.211233	0.166362
GOTERM_CC_DIRECT	GO:0034665~integrin alpha1-beta1 complex	2	0.289017	0.0656289	3672, 3688	690	2	20647	29.9232	1	0.211233	0.166362
GOTERM_CC_DIRECT	GO:0030315~T-tubule	5	0.722543	0.0666549	79026, 6548, 481, 3480, 6717	690	46	20647	3.25252	1	0.212955	0.167717
GOTERM_CC_DIRECT	GO:0016363~nuclear matrix	9	1.30058	0.0674157	3181, 4926, 7431, 8573, 302, 10409, 3875, 6281, 790	690	129	20647	2.08766	1	0.212955	0.167717
GOTERM_CC_DIRECT	GO:1902495~transmembrane transporter complex	3	0.433526	0.06801	51606, 523, 9550	690	13	20647	6.90535	1	0.212955	0.167717
GOTERM_CC_DIRECT	GO:0042581~specific granule	3	0.433526	0.06801	6809, 6810, 6814	690	13	20647	6.90535	1	0.212955	0.167717
GOTERM_CC_DIRECT	GO:0031209~SCAR complex	3	0.433526	0.06801	23191, 55845, 10787	690	13	20647	6.90535	1	0.212955	0.167717
GOTERM_CC_DIRECT	GO:0036477~somatodendritic compartment	3	0.433526	0.06801	3949, 6810, 5868	690	13	20647	6.90535	1	0.212955	0.167717
GOTERM_CC_DIRECT	GO:0005789~endoplasmic reticulum membrane	48	6.93642	0.0702923	9367, 8396, 64078, 7345, 5881, 10490, 10052, 5862, 391, 23225, 6272, 7086, 23646, 10558, 2348, 2589, 55788, 3037, 7415, 51246, 6548, 10134, 857, 6845, 10972, 3998, 1956, 5738, 6683, 5351, 6386, 286410, 5870, 24145, 19, 1984, 3105, 2697, 81542, 2773, 2135, 26002, 667, 23011, 6238, 966, 5329, 6717	690	1132	20647	1.26883	1	0.219109	0.172564
GOTERM_CC_DIRECT	GO:0099055~integral component of postsynaptic membrane	5	0.722543	0.0710221	6533, 4753, 2043, 6536, 8829	690	47	20647	3.18332	1	0.219883	0.173174
GOTERM_CC_DIRECT	GO:0012506~vesicle membrane	4	0.578035	0.071176	55, 8884, 23011, 51765	690	29	20647	4.12734	1	0.219883	0.173174
GOTERM_CC_DIRECT	GO:0005813~centrosome	27	3.90173	0.0729152	8655, 5586, 6950, 2771, 4926, 55165, 1499, 10694, 1639, 10575, 27183, 6683, 93343, 5111, 22948, 5576, 4082, 9493, 3304, 1785, 2773, 403, 10121, 4218, 51715, 5902, 4659	690	576	20647	1.40265	1	0.224255	0.176617
GOTERM_CC_DIRECT	GO:0043657~host cell	3	0.433526	0.0776403	55048, 7251, 51160	690	14	20647	6.41211	1	0.23773	0.18723
GOTERM_CC_DIRECT	GO:0030017~sarcomere	5	0.722543	0.0801826	3611, 7168, 832, 4313, 3998	690	49	20647	3.05339	1	0.244433	0.192509
GOTERM_CC_DIRECT	GO:0031941~filamentous actin	4	0.578035	0.08345	9124, 5881, 4641, 10787	690	31	20647	3.86106	1	0.253278	0.199475
GOTERM_CC_DIRECT	GO:0016459~myosin complex	5	0.722543	0.0849717	4628, 4641, 4642, 4637, 4649	690	50	20647	2.99232	1	0.25677	0.202225
GOTERM_CC_DIRECT	GO:0099092~postsynaptic density, intracellular component	3	0.433526	0.0876659	1500, 1785, 1499	690	15	20647	5.98464	1	0.262618	0.206831
GOTERM_CC_DIRECT	GO:0045178~basal part of cell	3	0.433526	0.0876659	4891, 3672, 3673	690	15	20647	5.98464	1	0.262618	0.206831
GOTERM_CC_DIRECT	GO:0022626~cytosolic ribosome	7	1.01156	0.0907586	6210, 6133, 6223, 6156, 6136, 6204, 6160	690	93	20647	2.25228	1	0.270711	0.213204
GOTERM_CC_DIRECT	GO:0097149~centralspindlin complex	2	0.289017	0.0968123	29127, 9493	690	3	20647	19.9488	1	0.28031	0.220765
GOTERM_CC_DIRECT	GO:0072563~endothelial microparticle	2	0.289017	0.0968123	2022, 308	690	3	20647	19.9488	1	0.28031	0.220765
GOTERM_CC_DIRECT	GO:0034668~integrin alpha4-beta1 complex	2	0.289017	0.0968123	3676, 3688	690	3	20647	19.9488	1	0.28031	0.220765
GOTERM_CC_DIRECT	GO:0071062~alphav-beta3 integrin-vitronectin complex	2	0.289017	0.0968123	3690, 3678	690	3	20647	19.9488	1	0.28031	0.220765
GOTERM_CC_DIRECT	GO:0020018~ciliary pocket membrane	2	0.289017	0.0968123	10938, 30845	690	3	20647	19.9488	1	0.28031	0.220765
GOTERM_CC_DIRECT	GO:0043260~laminin-11 complex	2	0.289017	0.0968123	3915, 3911	690	3	20647	19.9488	1	0.28031	0.220765
GOTERM_CC_DIRECT	GO:0034666~integrin alpha2-beta1 complex	2	0.289017	0.0968123	3673, 3688	690	3	20647	19.9488	1	0.28031	0.220765
GOTERM_CC_DIRECT	GO:0005798~Golgi-associated vesicle	3	0.433526	0.0980501	102, 51765, 351	690	16	20647	5.6106	1	0.282711	0.222655

## Sheet: Supplementary Table 5
Supplementary Table 5. GO molecular functions
Category	Term	Count	%	PValue	Genes	List Total	Pop Hits	Pop Total	Fold Enrichment	Bonferroni	Benjamini	FDR
GOTERM_MF_DIRECT	GO:0005515~protein binding	575	83.0925	1.39997e-27	91894, 908, 1462, 2790, 5817, 54472, 5819, 1213, 56650, 284217, 1211, 2783, 55327, 3875, 3996, 10410, 3998, 286410, 4860, 9074, 2317, 5706, 2, 5708, 30011, 5700, 5701, 5702, 4856, 10787, 5704, 5705, 928, 1363, 389421, 57402, 4628, 6809, 29127, 552900, 2201, 2200, 55466, 2321, 4741, 4864, 3655, 3897, 5954, 27183, 4747, 3672, 4641, 3673, 1495, 81619, 55233, 3304, 2335, 55117, 10528, 1366, 2697, 100…	678	12657	18967	1.27088	1.35657e-24	1.35657e-24	1.24458e-24
GOTERM_MF_DIRECT	GO:0005178~integrin binding	44	6.35838	5.58299e-26	50848, 8751, 8754, 7148, 3383, 1281, 351, 83706, 3339, 3936, 3915, 10979, 2200, 3674, 4323, 3675, 3676, 3655, 3678, 6868, 3911, 3912, 4240, 3690, 3691, 3693, 3672, 3673, 10085, 7412, 8482, 9294, 1525, 102, 2335, 1289, 667, 5764, 7106, 81, 3688, 4856, 87, 928	678	160	18967	7.6931	5.40992e-23	2.70496e-23	2.48164e-23
GOTERM_MF_DIRECT	GO:0045296~cadherin binding	57	8.23699	2.10223e-23	8496, 5586, 4179, 7082, 58513, 27044, 1499, 10938, 3312, 832, 1496, 85377, 11187, 8407, 999, 10694, 1936, 5339, 8727, 6286, 5110, 6520, 7531, 5795, 8301, 6643, 2317, 27131, 3927, 1500, 9748, 56829, 3688, 11313, 5902, 50848, 64855, 23348, 4301, 3655, 5756, 1956, 51429, 8826, 30844, 7430, 5297, 9414, 1495, 23513, 25978, 79026, 10528, 1003, 23670, 51510, 4756	678	320	18967	4.98303	2.03706e-20	6.79019e-21	6.2296e-21
GOTERM_MF_DIRECT	GO:0005201~extracellular matrix structural constituent	36	5.20231	2.28745e-20	4052, 7148, 2199, 1284, 64856, 22795, 1282, 1281, 8076, 1280, 176, 3915, 80144, 80781, 83872, 284217, 1299, 2201, 1893, 633, 2200, 7837, 3910, 3911, 3912, 4240, 10085, 64129, 3371, 1290, 2335, 1289, 25890, 1288, 1287, 4811	678	139	18967	7.2453	2.21654e-17	5.54135e-18	5.08386e-18
GOTERM_MF_DIRECT	GO:0001618~virus receptor activity	28	4.04624	1.20696e-19	50848, 6575, 4179, 3383, 5817, 3916, 5819, 4864, 5359, 3678, 1956, 3690, 6520, 7037, 6541, 3693, 4684, 3673, 9074, 1525, 3304, 3949, 26762, 3688, 1605, 1803, 1604, 949	678	80	18967	9.79122	1.16954e-16	2.33908e-17	2.14597e-17
GOTERM_MF_DIRECT	GO:0048306~calcium-dependent protein binding	22	3.17919	9.79594e-12	6284, 6286, 5881, 11261, 8895, 6279, 2054, 6281, 6283, 7251, 6282, 57402, 2, 10747, 301, 302, 140576, 55048, 4642, 7436, 6548, 10015	678	93	18967	6.61772	9.49227e-09	1.58204e-09	1.45143e-09
GOTERM_MF_DIRECT	GO:0005518~collagen binding	19	2.74566	1.69658e-11	9289, 8754, 3672, 7148, 3673, 22795, 1690, 1292, 1291, 147372, 164, 960, 2335, 25890, 3675, 84168, 8404, 4811, 43	678	68	18967	7.81652	1.64398e-08	2.34855e-09	2.15465e-09
GOTERM_MF_DIRECT	GO:0050839~cell adhesion molecule binding	19	2.74566	2.8902e-11	3690, 6386, 7430, 9414, 7412, 1363, 7082, 1525, 5817, 5819, 1366, 4301, 55714, 999, 11187, 5754, 4478, 3676, 3688	678	70	18967	7.59319	2.8006e-08	3.50076e-09	3.21174e-09
GOTERM_MF_DIRECT	GO:0043236~laminin binding	12	1.7341	3.12301e-10	8754, 1893, 3673, 4059, 3675, 64129, 3655, 3688, 4811, 1605, 3956, 43	678	25	18967	13.428	3.02619e-07	3.31585e-08	3.0421e-08
GOTERM_MF_DIRECT	GO:0005509~calcium ion binding	64	9.24855	3.42193e-10	4052, 11261, 6279, 2199, 1462, 22795, 2196, 7086, 58513, 83872, 10938, 7436, 999, 8404, 3714, 6284, 6286, 6281, 23413, 6283, 6282, 51293, 10747, 2159, 4017, 649, 4811, 1824, 6717, 26, 5167, 4035, 4036, 147372, 176, 57402, 3339, 3936, 2201, 2200, 140576, 30845, 5359, 5954, 8826, 30844, 8904, 50859, 26509, 5099, 10085, 3949, 301, 302, 1003, 23670, 667, 4753, 81, 308, 1605, 103910, 4637, 87	678	756	18967	2.36825	3.31585e-07	3.31585e-08	3.0421e-08
[truncated: 162 more rows]

## Sheet: Supplementary Table 6
Supplementary Table 6. KEGG pathway analysis
[truncated: 58 more rows]
